# Supplementary material for: Differential gene expression in gall midge susceptible rice genotypes revealed by suppressive subtraction hybridization (SSH) cDNA libraries and microarray analysis
Source: Rice (N Y). 2012 Apr 3;5:8. doi: 10.1186/1939-8433-5-8 (PMC5520839; doi:10.1186/1939-8433-5-8)
Supplement: Supplementary file 1 — Additional file 1:Table S1. List of total up-regulated genes and description of the differentially expressed genes in both studies reported from thirteen different groups. (XLS 310 KB) [file 12284_2011_8_MOESM1_ESM.XLS]

## Sheet: 1.  Primary metabolism
Group 1: Genes involved in primary metabolism
Glycolysis
	TN1 SSH cDNA Library data
S.No.	Classification	Locus ID	Description
1	glycolysis.aldolase	loc_os01g67860	fructose-bisphosphate aldolase cytoplasmic isozyme
2	glycolysis.TPI	loc_os01g05490	triosephosphate isomerase cytosolic
3	glycolysis.glyceraldehyde 3-phosphate dehydrogenase	loc_os04g40950	glyceraldehyde-3-phosphate dehydrogenasecytosolic 3
4	glycolysis.phosphoglycerate kinase	loc_os02g07260	phosphoglycerate kinase cytosolic
5	glycolysis.enolase	loc_os10g08550	enolase
	Kavya microarray data
S.No.	Classification	Locus ID	Description	Log Fold Change
1	glycolysis.PPFK	os.9848.1.s1_at	protein 6-phosphofructokinase 2, putative, expressed	-1.217
2	glycolysis.pyrophosphate-fructose-6-P phosphotransferase	os.12866.1.s1_at	pyrophosphate--fructose 6-phosphate 1-phosphotransferase alpha subunit, putative, expressed	1.1117
3	glycolysis.aldolase	os.10579.1.s1_at	fructose-bisphosphate aldolase cytoplasmic isozyme, putative, expressed	-1.0279
4	glycolysis.glyceraldehyde 3-phosphate dehydrogenase	os.19152.1.s1_at	glyceraldehyde-3-phosphate dehydrogenase, cytosolic, putative, expressed	1.5192
5	glycolysis.phosphoglycerate mutase	os.4718.1.s1_at	2,3-bisphosphoglycerate-independent phosphoglycerate mutase, putative, expressed	1.0858
6	glycolysis.PEPCase	osaffx.29848.1.s1_x_at	(loc_os09g14670):12009.m04730 protein phosphoenolpyruvate carboxylase 2, putative, expressed	1.0675
7	glycolysis.PEPCase	os.22285.1.s1_a_at	phosphoenolpyruvate carboxylase, housekeeping isozyme, putative, expressed	2.004
8	glycolysis.PEPCase	os.49998.1.s1_at	phosphoenolpyruvate carboxylase 4, putative, expressed	1.5512
9
TCA cycle
	TN1 SSH cDNA Library data
S.No.	Classification	Locus ID	Description
1	TCA / org. transformation.TCA.pyruvate DH.E1	loc_os02g50620	pyruvate dehydrogenase E1 component alpha
2	TCA / org. transformation.TCA.succinate dehydrogenase	loc_os07g04240	succinate dehydrogenase flavoprotein subunit
3	TCA / org. transformation.other organic acid transformaitons.malic	loc_os01g52500	n NADP-dependent malic enzyme
	Kavya microarray data
S.No.	Classification	Locus ID	Description	Log Fold Change
1	TCA / org. transformation.TCA.pyruvate DH.E1	os.54410.1.s1_at	protein pyruvate dehydrogenase E1 component alpha subunit, mitochondrial precursor, putative, expressed	2.4057
2	TCA / org. transformation.carbonic anhydrases	os.24816.1.a1_at	protein carbonic anhydrase precursor, putative, expressed	1.1082
Lipid biosynthesis
	TN1 SSH cDNA Library data
S.No.	Classification	Locus ID	Description
1	lipid metabolism.FA synthesis and FA elongation.long chain fatty acid CoA ligase	loc_os05g04170	ACS-like protein
2	lipid metabolism.FA synthesis and FA elongation.beta ketoacyl CoA synthase	loc_os03g12030	3-ketoacyl-CoA synthase
3	lipid metabolism.FA synthesis and FA elongation.ACP protein	loc_os07g12150	acyl carrier proteinmitochondrial precursor
4	lipid metabolism.FA synthesis and FA elongation.acyl-CoA binding protein	loc_os06g02490	acyl-CoA-binding protein
5	lipid metabolism.FA desaturation.omega 6 desaturase	loc_os02g48560	n omega-6 fatty acid desaturaseendoplasmic reticulum isozyme
6	lipid metabolism.lipid transfer proteins etc	loc_os11g02350	s11g02350 12011.m04434 protein nonspecific lipid-transfer
7	lipid metabolism.''exotics'' (steroidssqualene etc).sphingolipids	loc_os10g37280	sphingosine kinase
8	lipid metabolism.''exotics'' (steroidssqualene etc).trans-2-enoyl-CoA reductase (NADPH)	loc_os01g05670	synaptic glycoprotein SC2
9	lipid metabolism.lipid degradation.beta-oxidation.acyl CoA DH	loc_os06g01390	acyl-coenzyme A oxidase 1.2peroxisomal
	Kavya microarray data
S.No.	Classification	Locus ID	Description	Log Fold Change
1	lipid metabolism.FA synthesis and FA elongation.ketoacyl ACP synthase	os.37967.1.s1_at	3-oxoacyl-synthase I, chloroplast precursor, putative, expressed	1.0078
2	lipid metabolism.FA synthesis and FA elongation.long chain fatty acid CoA ligase	os.23734.1.a1_at	acyl-CoA synthetase, putative, expressed	1.2356
3	lipid metabolism.FA synthesis and FA elongation.beta ketoacyl CoA synthase	os.46477.1.s1_at	fatty acid elongase, putative, expressed	1.1307
4	lipid metabolism.FA synthesis and FA elongation.ACP desaturase	os.49536.1.s1_at	acyl-desaturase, chloroplast precursor, putative, expressed	2.3207
5	lipid metabolism.FA desaturation.omega 3 desaturase	os.15139.1.s1_at	omega-6 fatty acid desaturase, endoplasmic , putative, expressed	-1.3377
6	lipid metabolism.FA desaturation.omega 6 desaturase	os.15112.1.s1_at	omega-6 fatty acid desaturase, endoplasmic , putative, expressed	-1.7845
7	lipid metabolism.FA desaturation.omega 6 desaturase	os.15139.1.s1_at	omega-6 fatty acid desaturase, endoplasmic , putative, expressed	-1.3377
8	lipid metabolism.Phospholipid synthesis	os.17921.1.s1_at	phosphoethanolamine N-methyltransferase, putative, expressed	2.7743
9	lipid metabolism.glyceral metabolism.Glycerol-3-phosphate dehydrogenase (NAD+)	os.24891.1.a1_at	glycerol-3-phosphate dehydrogenase, putative, expressed	1.5855
10	lipid metabolism.lipid transfer proteins etc	os.28462.1.s1_s_at	nonspecific lipid-transfer protein 5 precursor, putative, expressed	1.7866
11	lipid metabolism.'exotics' (steroids, squalene etc).phosphatidylcholinesterol O-acyltransferase	os.14901.1.a1_a_at	protein phospholipase A1, putative, expressed	-1.0379
12	lipid metabolism.'exotics' (steroids, squalene etc).phosphatidylcholinesterol O-acyltransferase	os.11368.1.s1_at	lecithine cholesterol acyltransferase-like protein, putative, expressed	2.1954
13	lipid metabolism.lipid degradation.lipases.triacylglycerol lipase	os.51956.1.s1_at	triacylglycerol lipase, putative, expressed	-1.1918
14	lipid metabolism.lipid degradation.lipases.triacylglycerol lipase	os.3927.2.s1_s_at	triacylglycerol lipase, putative, expressed	-1.1102
15	lipid metabolism.lipid degradation.beta-oxidation.acyl CoA DH	os.1440.1.s1_at	glutaryl-CoA dehydrogenase, mitochondrial precursor, putative, expressed	-1.055
Amino acid metabolism
	TN1 SSH cDNA Library data
S.No.	Classification	Locus ID	Description
1	amino acid metabolism.synthesis.central amino acid metabolism.aspartate	loc_os01g55540	aspartate aminotransferasecytoplasmic
2	amino acid metabolism.synthesis.central amino acid metabolism.aspartate.aspartate aminotransferase	loc_os01g65090	aspartate aminotransferase
3	amino acid metabolism.synthesis.aspartate family.methionine	loc_os12g42884	methyltetrahydropteroyltriglutamate--homocysteine methyltransferase
4	amino acid metabolism.synthesis.aspartate family.methionine.S-adenosylmethionine synthetase	loc_os05g04510	S-adenosylmethionine synthetase 1
5	amino acid metabolism.synthesis.branched chain group.common	loc_os01g32080	2-hydroxyphytanoyl-CoA lyase
6	amino acid metabolism.synthesis.branched chain group.leucine specific.2-isopropylmalate synthase	loc_os12g04440,	in 2-isopropylmalate synthase B
7	amino acid metabolism.synthesis.serine-glycine-cysteine group.serine.phosphoserine phosphatase	loc_os11g41160	phosphoserine phosphatase chloroplast precursor
8	amino acid metabolism.synthesis.aromatic aa.chorismate.5-enolpyruvylshikimate-3-phosphate synthase	loc_os06g04280	3-phosphoshikimate 1-carboxyvinyltransferase
9	amino acid metabolism.synthesis.aromatic aa.phenylalanine and tyrosine	loc_os01g08270	transaminase/ transferasetransferring nitrogenous groups
10	amino acid metabolism.degradation.aspartate family.threonine	loc_os09g34100	hydroxyacylglutathione hydrolase 2mitochondrial
11	amino acid metabolism.degradation.aspartate family.methionine	loc_os11g26850	adenosylhomocysteinase
12	amino acid metabolism.degradation.aspartate family.lysine	loc_os01g54860	3-hydroxyisobutyryl-CoA hydrolase/ catalytic
13	amino acid metabolism.degradation.aspartate family.lysine	loc_os10g40540	3-hydroxyisobutyryl-CoA hydrolase/ catalytic
14	amino acid metabolism.degradation.aromatic aa.tryptophan	loc_os01g54860	3-hydroxyisobutyryl-CoA hydrolase/ catalytic
15	amino acid metabolism.degradation.aromatic aa.tryptophan	loc_os10g40540	3-hydroxyisobutyryl-CoA hydrolase/ catalytic
	Kavya microarray data
S.No.	Classification	Locus ID	Description	Log Fold Change
1	amino acid metabolism.synthesis.central amino acid metabolism.GABA.Glutamate decarboxylase	os.17946.1.a1_x_at	protein glutamate decarboxylase	-1.0331
2	amino acid metabolism.synthesis.central amino acid metabolism.alanine.alanine-glyoxylate aminotransferase	os.9908.1.s1_at	alanine--glyoxylate aminotransferase 2 homolog 2	-1.0569
3	amino acid metabolism.synthesis.branched chain group.common.branched-chain amino acid aminotransferase	os.10150.1.s1_at	protein branched-chain-amino-acid aminotransferase	-1.3842
4	amino acid metabolism.synthesis.branched chain group.common.branched-chain amino acid aminotransferase	os.22522.1.a1_a_at	protein branched-chain-amino-acid aminotransferase	-1.3286
5	amino acid metabolism.synthesis.serine-glycine-cysteine group.glycine.threonine aldolase	os.12488.1.s1_at	protein L-allo-threonine aldolase	-1.3854
6	amino acid metabolism.synthesis.serine-glycine-cysteine group.cysteine.OASTL	os.53027.1.s1_at	protein cysteine synthase	-1.0672
7	amino acid metabolism.synthesis.serine-glycine-cysteine group.cysteine.SAT	os.11335.3.s1_x_at	serine acetyltransferase	-1.1197
8	amino acid metabolism.synthesis.histidine.bifunctional phosphoribosyl-ATP diphosphatase and phosphoribosyl-AMP cyclohydrolase	os.45957.3.s1_x_at	protein ATP phosphoribosyltransferase	1.2463
9	amino acid metabolism.degradation.branched-chain group.leucine	os.27361.1.s1_at	protein propionyl-CoA carboxylase beta chain	-1.1401
10	amino acid metabolism.degradation.branched-chain group.leucine	os.19628.1.s1_a_at	methylcrotonoyl-CoA carboxylase subunit alpha	-1.0213
11	amino acid metabolism.degradation.branched-chain group.leucine	os.28409.20.a1_a_at	isovaleryl-CoA dehydrogenase	-1.0322
12	amino acid metabolism.degradation.aromatic aa.tyrosine	os.11995.1.s1_at	4-hydroxyphenylpyruvate dioxygenase	-1.6898
Nuceotide metabolism
	TN1 SSH cDNA Library data
S.No.	Classification	Locus ID	Description
1	nucleotide metabolism.degradation	loc_os02g50350	dihydropyrimidine dehydrogenase
	Kavya microarray data
S.No.	Classification	Locus ID	Description	Log Fold Change
1	nucleotide metabolism.synthesis.pyrimidine.aspartate transcarbamoylase	os.4639.1.s1_at	aspartate carbamoyltransferase 1, putative, expressed	1.2116
2	nucleotide metabolism.synthesis.purine.GAR Synthetase	os.53289.1.s1_at	phosphoribosylamine--glycine ligase, putative, expressed	-1.2907
3	nucleotide metabolism.degradation	os.11908.1.s1_s_at	protein nucleoside-triphosphatase, putative, expressed	1.5069
4	nucleotide metabolism.degradation	os.11718.1.s1_at	apyrase precursor, putative, expressed	1.2279
5	nucleotide metabolism.salvage.phosphoribosyltransferases.aprt	os.9201.2.s1_x_at	adenine phosphoribosyltransferase 2, putative, expressed	2.5004
6	nucleotide metabolism.phosphotransfer and pyrophosphatases.misc	os.10399.1.s1_at	soluble inorganic pyrophosphatase, putative, expressed	1.5939
7	nucleotide metabolism.deoxynucleotide metabolism.ribonucleoside-diphosphate reductase	os.9043.1.s1_at	ribonucleoside-diphosphate reductase small chain, putative, expressed	1.3755

## Sheet: 2.Translation& protein turnover
Group 2: Genes involved in translation, post-translational modification & protein turnover
	TN1 SSH cDNA Library data
S.No.	Classification	Locus ID	Description
1	protein.aa activation.leucine-tRNA ligase	loc_os09g32650	leucyl-tRNA synthetase cytoplasmic
2	protein.aa activation.lysine-tRNA ligase	loc_os03g38980	lysyl-tRNA synthetase
3	protein.synthesis.misc ribosomal protein	loc_os11g29190	n 40S ribosomal protein S5
4	protein.synthesis.misc ribosomal protein	loc_os02g33140	40S ribosomal protein S14
5	protein.synthesis.misc ribosomal protein	loc_os03g21940	60S ribosomal protein L19-3
6	protein.synthesis.misc ribosomal protein	loc_os05g27940	40S ribosomal protein S7
7	protein.synthesis.misc ribosomal protein	loc_os04g39700	60S ribosomal protein L6
8	protein.synthesis.misc ribosomal protein	loc_os08g03450	60S ribosomal protein L37
9	protein.synthesis.misc ribosomal protein	loc_os01g67134	n 60S ribosomal protein L5-1
10	protein.synthesis.misc ribosomal protein	loc_os02g06700	n 40S ribosomal protein S14
11	protein.synthesis.misc ribosomal protein	loc_os04g42270	60S ribosomal protein L23a
12	protein.synthesis.misc ribosomal protein	loc_os09g31180	60S ribosomal protein L9
13	protein.synthesis.misc ribosomal protein	loc_os08g02340	60S acidic ribosomal protein P1
14	protein.synthesis.misc ribosomal protein	loc_os01g51020	60S ribosomal protein L28
15	protein.synthesis.misc ribosomal protein	loc_os05g49030	60S ribosomal protein L18a
16	protein.synthesis.misc ribosomal protein	loc_os03g18580	40S ribosomal protein S7
17	protein.synthesis.misc ribosomal protein	loc_os01g16890	60S ribosomal protein L30
18	protein.synthesis.misc ribosomal protein	loc_os02g01560	40S ribosomal protein S4
19	protein.synthesis.misc ribosomal protein	loc_os03g14530	40S ribosomal protein S20
20	protein.synthesis.misc ribosomal protein	loc_os03g31090	40S ribosomal protein S19
21	protein.synthesis.misc ribosomal protein	loc_os05g40820	60S ribosomal protein L24
22	protein.synthesis.misc ribosomal protein	loc_os05g06310	60S ribosomal protein L18
23	protein.synthesis.misc ribosomal protein	loc_os03g10340	40S ribosomal protein S3a
24	protein.synthesis.misc ribosomal protein	loc_os08g23710	60S ribosomal protein L7a
25	protein.synthesis.misc ribosomal protein	loc_os09g39540	40S ribosomal protein S25
26	protein.synthesis.misc ribosomal protein	loc_os02g28810	40S ribosomal protein S8
27	protein.synthesis.misc ribosomal protein	loc_os01g61820	n 40S ribosomal protein S23
28	protein.synthesis.initiation	loc_os01g09890	density-regulated protein
29	protein.synthesis.initiation	loc_os07g03230	eukaryotic translation initiation factor 3 subunit 8
30	protein.synthesis.initiation	loc_os03g22570	n ABH1
31	protein.synthesis.initiation	loc_os05g41900	protein translation factor SUI1
32	protein.synthesis.initiation	loc_os03g08450	eukaryotic translation initiation factor 3 subunit 12
33	protein.synthesis.elongation	MULTIPLE HITS	n elongation factor 1-alpha
34	protein.synthesis.elongation	loc_os02g38210	elongation factor Tu chloroplast precursor
35	protein.synthesis.elongation	loc_os07g42300	elongation factor 1-delta 1
36	protein.synthesis.release	loc_os07g39870	eukaryotic peptide chain release factor subunit 1-1
37	protein.targeting.nucleus	loc_os05g06350	importin alpha-1b subunit
38	protein.targeting.nucleus	loc_os03g22690	nucleoporin interacting component
39	protein.targeting.mitochondria	loc_os01g69250	mitochondrial import receptor subunit TOM20
40	protein.targeting.mitochondria	loc_os01g51390	mitochondrial-processing peptidase beta subunit
41	protein.targeting.chloroplast	loc_os03g50010	toc64
42	protein.targeting.secretory pathway.golgi	loc_os08g36994	protein transport protein Sec23B
43	protein.targeting.secretory pathway.vacuole	loc_os08g08060	vacuolar protein sorting 18
44	protein.targeting.secretory pathway.vacuole	loc_os02g43010	s02g43010: 12002.m09336 protein vacuolar processing
45	protein.targeting.secretory pathway.unspecified	loc_os08g41250	signal recognition particle receptor beta subunit
46	protein.targeting.secretory pathway.unspecified	loc_os05g38610	coatomer subunit zeta-1
47	protein.targeting.secretory pathway.unspecified	loc_os01g66560	signal recognition particle 72 kDa protein
48	protein.targeting.secretory pathway.unspecified	loc_os08g37444	signal recognition particle receptor alpha subunit
49	protein.targeting.secretory pathway.unspecified	loc_os07g12200	ADP-ribosylation factor 1
50	protein.targeting.secretory pathway.unspecified	loc_os01g51170	glycylpeptide N-tetradecanoyltransferase 1
51	protein.targeting.secretory pathway.unspecified	loc_os05g41060	ADP-ribosylation factor
52	protein.postranslational modification	loc_os04g20280	s04g20280: 12004.m07185 protein PAS2
53	protein.postranslational modification	loc_os04g56530	MAPKKK7
54	protein.postranslational modification	loc_os02g27220	protein phosphatase 2C containing protein expressed
55	protein.postranslational modification	loc_os10g39780	protein phosphatase 2C
56	protein.postranslational modification	loc_os01g10150	ATP binding protein
57	protein.postranslational modification	loc_os07g38730	tubulin alpha-1 chain
58	protein.postranslational modification	loc_os03g59060	OsPP2Ac-2 - Phosphatase 2A isoform 2
59	protein.postranslational modification	loc_os06g37660	OsPP2Ac-1 - Phosphatase 2A isoform 1
60	protein.postranslational modification	loc_os03g16110	serine/threonine-protein phosphatase PP1
61	protein.postranslational modification	loc_os03g28300	ATP binding protein
62	protein.postranslational modification	MULTIPLE HITS	serine/threonine-protein kinase SAPK9
63	protein.postranslational modification	loc_os04g51950	serine/threonine protein kinase
64	protein.postranslational modification	loc_os05g51510	protein phosphatase 2C ABI2
65	protein.postranslational modification	loc_os01g32660	OsMKK6 - MAPKK based on amino acid sequence
66	protein.postranslational modification	loc_os01g51170	glycylpeptide N-tetradecanoyltransferase 1
67	protein.postranslational modification.kinase.receptor like cytoplasmatic kinase VII	loc_os03g21540	protein kinase
68	protein.postranslational modification.kinase.receptor like cytoplasmatic kinase VII	loc_os03g03410	BRASSINOSTEROID INSENSITIVE1-ass.Rec. kinase
69	protein.postranslational modification.kinase.receptor like cytoplasmatic kinase VII	loc_os10g26520	protein kinase APK1B chloroplast precursor
70	protein.degradation	loc_os01g01830	prolyl endopeptidase
71	protein.degradation	loc_os02g55140	leucine aminopeptidase 3 chloroplast precursor
72	protein.degradation.autophagy	loc_os07g32800	autophagy-related protein 8 precursor
73	protein.degradation.cysteine protease	loc_os05g43230	cysteine proteinase RD21a precursor
74	protein.degradation.cysteine protease	loc_os05g33880	n multicystatin
75	protein.degradation.cysteine protease	loc_os01g58890	cystatin-1 precursor
76	protein.degradation.serine protease	loc_os06g12780	protease Do-like 9
77	protein.degradation.AAA type	loc_os01g04814	vacuolar sorting protein 4b
78	protein.degradation.ubiquitin.ubiquitin	loc_os05g42424	polyubiquitin OUB2
79	protein.degradation.ubiquitin.ubiquitin	loc_os03g13170	ubiquitin fusion protein
80	protein.degradation.ubiquitin.ubiquitin	loc_os01g65450	ubiquitin-like domain containing CTD phosphatase 1
81	protein.degradation.ubiquitin.ubiquitin	loc_os05g42424	polyubiquitin OUB2
82	protein.degradation.ubiquitin.E2	loc_os02g16040	ubiquitin-conjugating enzyme E2-17 kDa
83	protein.degradation.ubiquitin.E2	loc_os01g62244	ubiquitin-conjugating enzyme E2 7
84	protein.degradation.ubiquitin.E2	loc_os07g07240	ubiquitin-conjugating enzyme E2-17 kDa
85	protein.degradation.ubiquitin.E3.RING	loc_os01g06590	protein containing C-terminal RING-finger
86	protein.degradation.ubiquitin.E3.RING	loc_os11g38800	zinc finger protein
87	protein.degradation.ubiquitin.E3.RING	loc_os02g55520	zinc finger C3HC4 type family protein expressed
88	protein.degradation.ubiquitin.E3.RING	loc_os09g35690	protein binding protein
89	protein.degradation.ubiquitin.E3.SCF.FBOX	loc_os08g39060	Leucine Rich Repeat family protein expressed
90	protein.degradation.ubiquitin.E3.SCF.FBOX	loc_os01g56390	F-box domain containing protein expressed
91	protein.degradation.ubiquitin.ubiquitin protease	loc_os06g08530	ubiquitin-specific protease 23
92	protein.degradation.ubiquitin.proteasom	loc_os02g10640	26S protease regulatory subunit S10B
93	protein.degradation.ubiquitin.proteasom	loc_os09g32800	proteasome subunit beta type 1
94	protein.degradation.ubiquitin.proteasom	loc_os01g04814	vacuolar sorting protein 4b
95	protein.degradation.ubiquitin.proteasom	loc_os07g25420	26S proteasome non-ATPase regulatory subunit 8
96	protein.degradation.ubiquitin.proteasom	loc_os02g04100	proteasome subunit alpha type 1
97	protein.degradation.ubiquitin.proteasom	loc_os03g11570	26S proteasome non-ATPase regulatory subunit 13
98	protein.degradation.ubiquitin.proteasom	loc_os03g63430	26S proteasome non-ATPase regulatory subunit 12
99	protein.folding	loc_os07g44740	chaperonin
100	protein.folding	loc_os12g17910	ruBisCO large protein subunit alpha chloroplast
	Kavya microarray data
BinCode	BinName	id	description	Log Fold Change
29.1	protein.aa activation	os.7052.1.s1_at	replication protein A 32 kDa subunit	1.0949
29.1	protein.aa activation	os.47354.1.a1_at	exosome complex exonuclease 1	2.2068
29.2.1.1	protein.synthesis.ribosomal protein.prokaryotic	os.47966.1.s1_at	50S ribosomal protein L17	1.0186
29.2.1.99	protein.synthesis.ribosomal protein.unknown	os.5075.1.s1_at	5S rRNA binding protein	1.3299
29.2.2	protein.synthesis.misc ribosomal protein	os.9946.1.s1_at	50S ribosomal protein L3-2 chloroplast precursor	1.0064
29.2.2	protein.synthesis.misc ribosomal protein	os.50740.1.s1_at	60S ribosomal protein L37	1.6435
29.2.2	protein.synthesis.misc ribosomal protein	os.28409.2.s1_at	h/ACA ribonucleoprotein complex subunit 2	1.0595
29.2.2	protein.synthesis.misc ribosomal protein	os.50384.1.s1_at	60S acidic ribosomal protein P2A	1.2487
29.2.2	protein.synthesis.misc ribosomal protein	os.18416.1.s1_at	60S ribosome subunit biogenesis protein NIP7	1.1939
29.2.2	protein.synthesis.misc ribosomal protein	os.18206.1.s1_at	60S ribosomal protein L30	1.3265
29.2.2	protein.synthesis.misc ribosomal protein	osaffx.12705.1.s1_at	40S ribosomal protein S17	1.1456
29.2.2.50	protein.synthesis.misc ribosomal protein.BRIX	os.23169.1.s1_at	brix domain-containing protein 2	1.4126
29.2.4	protein.synthesis.elongation	os.10987.1.s1_at	elongation factor Tu mitochondrial precursor	1.0134
29.2.4	protein.synthesis.elongation	os.50847.1.s1_at	elongation factor Ts	1.2029
29.2.5	protein.synthesis.release	os.17994.1.s1_at	ribosome recycling factor	1.5562
29.3.1	protein.targeting.nucleus	os.3381.1.s1_a_at	importin beta-1 subunit	1.0115
29.3.1	protein.targeting.nucleus	os.31501.1.s1_s_at	expressed protein	-1.2567
29.3.1	protein.targeting.nucleus	os.3822.2.s2_x_at	importin-alpha re-exporter	1.0809
29.3.1	protein.targeting.nucleus	os.6262.1.s1_at	RNA-binding protein-like	1.2703
29.3.2	protein.targeting.mitochondria	os.11491.1.s1_at	expressed protein	2.6658
29.4	protein.postranslational modification	os.316.1.s1_at	protein binding protein	-1.1741
29.4	protein.postranslational modification	osaffx.14345.1.s1_at	catalytic/ protein phosphatase type 2C	1.4335
29.4	protein.postranslational modification	os.16320.1.s1_at	serine/threonine-protein kinase WNK2	-1.0126
29.4	protein.postranslational modification	os.50606.1.s1_at	serine/threonine-protein kinase PK7	1.6033
29.4	protein.postranslational modification	os.8095.1.s3_at	CBL-interacting serine/threonine-protein kinase 15	-1.5513
29.4	protein.postranslational modification	os.46554.1.s1_at	protein kinase PVPK-1	1.0681
29.4	protein.postranslational modification	osaffx.29964.1.s1_s_at	mitogen-activated protein kinase kinase kinase 2	1.3423
29.4	protein.postranslational modification	os.8095.1.s4_at	CBL-interacting serine/threonine-protein kinase 15	-1.8905
29.4	protein.postranslational modification	os.15247.1.s1_s_at	serine/threonine-protein kinase SAPK9	-1.4539
29.4	protein.postranslational modification	os.32856.1.s2_at	CBL-interacting serine/threonine-protein kinase 11	1.848
29.4	protein.postranslational modification	os.5690.1.s1_at	protein phosphatase 2C ABI1	1.5876
29.4	protein.postranslational modification	os.48238.1.s1_x_at	expressed protein	1.0738
29.4	protein.postranslational modification	os.57190.1.s1_at	mitogen-activated protein kinase kinase kinase 4	-1.4413
29.4	protein.postranslational modification	os.27751.1.s1_at	ent-kaurene synthase A chloroplast precursor	-1.8486
29.4	protein.postranslational modification	os.10813.1.s1_at	LSTK-1-like kinase	1.7172
29.4	protein.postranslational modification	os.316.1.s1_at	protein binding protein	-1.1741
29.4	protein.postranslational modification	os.54360.1.s1_at	expressed protein	1.6646
29.4	protein.postranslational modification	os.8095.1.s2_at	CBL-interacting serine/threonine-protein kinase 15	-1.595
29.4	protein.postranslational modification	os.12688.1.s1_at	serine/threonine-protein kinase CTR1	-1.1247
29.4	protein.postranslational modification	os.55509.1.s1_at	CBL-interacting serine/threonine-protein kinase 15	1.0023
29.4	protein.postranslational modification	os.13008.1.s1_at	lipoxygenase 8 chloroplast precursor	-2.0617
29.4	protein.postranslational modification	os.28138.1.s1_at	expressed protein	1.0057
29.4	protein.postranslational modification	os.49574.1.s1_at	Kinase interacting protein	1.0284
29.4	protein.postranslational modification	os.8244.1.s1_at	casein kinase I isoform delta-like	1.08
29.4.1.57	protein.postranslational modification.kinase.receptor like cytoplasmatic kinase VII	os.18786.1.s1_at	nodulation receptor kinase precursor	-1.039
29.4.1.57	protein.postranslational modification.kinase.receptor like cytoplasmatic kinase VII	os.54041.1.s1_at	S-locus-like receptor protein kinase	-1.0257
29.4.1.57	protein.postranslational modification.kinase.receptor like cytoplasmatic kinase VII	os.52001.1.s2_at	phospholipid-transporting ATPase 10	-1.0938
29.4.1.57	protein.postranslational modification.kinase.receptor like cytoplasmatic kinase VII	os.22676.1.s1_at	protein kinase APK1A chloroplast precursor	-1.091
29.4.1.57	protein.postranslational modification.kinase.receptor like cytoplasmatic kinase VII	os.54960.1.s1_at	phytosulfokine receptor precursor	1.0579
29.4.1.57	protein.postranslational modification.kinase.receptor like cytoplasmatic kinase VII	osaffx.27091.1.s1_at	phytosulfokine receptor precursor	1.0568
29.5.1	protein.degradation.subtilases	os.5657.2.s1_at	subtilisin-like protease precursor	1.1892
29.5.1	protein.degradation.subtilases	osaffx.30101.1.s1_s_at	subtilisin-like protein	1.9256
29.5.1	protein.degradation.subtilases	osaffx.13633.1.s1_s_at	cucumisin precursor	2.8309
29.5.3	protein.degradation.cysteine protease	os.46889.1.s1_at	expressed protein	1.7996
29.5.5	protein.degradation.serine protease	os.456.1.s1_a_at	retrotransposon protein Ty1-copia subclass expressed	-1.0154
29.5.5	protein.degradation.serine protease	os.24851.1.s1_at	ATPase AAA family protein expressed	1.6617
29.5.5	protein.degradation.serine protease	os.54024.1.s1_at	SCPL33	2.1051
29.5.5	protein.degradation.serine protease	os.7754.1.s1_at	retinoid-inducible serine carboxypeptidase precursor	-1.0243
29.5.5	protein.degradation.serine protease	os.17659.1.s1_at	L-ascorbate oxidase precursor	-1.1866
29.5.7	protein.degradation.metalloprotease	os.33529.1.s1_at	OsFtsH3 - Oryza sativa FtsH protease homologue of AtFtsH3/10 expressed	1.5325
29.5.7	protein.degradation.metalloprotease	os.17136.1.s1_at	peptidase M50 family	1.4473
29.5.7	protein.degradation.metalloprotease	os.52263.1.s1_at	metalloendoproteinase 1 precursor	-1.4515
29.5.9	protein.degradation.AAA type	os.32943.2.s1_x_at	ATP binding protein	1.4987
29.5.9	protein.degradation.AAA type	os.51787.1.s1_at	cell Division Protein AAA ATPase family	-1.7422
29.5.9	protein.degradation.AAA type	os.32943.1.s1_at	ATP binding protein	1.4685
29.5.9	protein.degradation.AAA type	os.53523.1.a1_at	ATPase family AAA domain-containing protein 3	1.059
29.5.11.1	protein.degradation.ubiquitin.ubiquitin	osaffx.30103.1.s1_s_at	ubiquitin	1.4216
29.5.11.1	protein.degradation.ubiquitin.ubiquitin	osaffx.30103.4.s1_s_at	UBiQuitin family member	1.241
29.5.11.3	protein.degradation.ubiquitin.E2	os.7341.1.s1_at	ubiquitin-conjugating enzyme E2 I	1.6916
29.5.11.4.2	protein.degradation.ubiquitin.E3.RING	os.6244.1.s1_at	immediate-early fungal elicitor protein CMPG1	-1.3654
29.5.11.4.2	protein.degradation.ubiquitin.E3.RING	os.27330.1.a1_at	RING-H2 finger protein ATL2L	-1.0679
29.5.11.4.2	protein.degradation.ubiquitin.E3.RING	os.35921.1.s1_at	RING-H2 finger protein ATL5A	-1.6735
29.5.11.4.2	protein.degradation.ubiquitin.E3.RING	os.26799.1.a1_at	protein expressed protein	-1.0518
29.5.11.4.2	protein.degradation.ubiquitin.E3.RING	os.49355.1.s1_at	ubiquitin-protein ligase/ zinc ion binding protein	1.0634
29.5.11.4.2	protein.degradation.ubiquitin.E3.RING	os.7731.1.s1_at	RING-H2 finger protein ATL5I	-1.0767
29.5.11.4.2	protein.degradation.ubiquitin.E3.RING	os.14848.1.s1_at	protein binding protein	-1.0532
29.5.11.4.2	protein.degradation.ubiquitin.E3.RING	osaffx.19456.1.a1_at	RING-H2 finger protein ATL3D	-1.554
29.5.11.4.2	protein.degradation.ubiquitin.E3.RING	os.12642.1.s1_at	calcium-dependent protein kinase isoform AK1	1.0038
29.5.11.4.2	protein.degradation.ubiquitin.E3.RING	os.9558.1.s1_s_at	binding protein	-1.1904
29.5.11.4.2	protein.degradation.ubiquitin.E3.RING	os.5809.1.s1_s_at	von Willebrand factor type A domain containing protein expressed	2.3286
29.5.11.4.2	protein.degradation.ubiquitin.E3.RING	os.6244.1.s1_x_at	immediate-early fungal elicitor protein CMPG1	-1.323
29.5.11.4.2	protein.degradation.ubiquitin.E3.RING	osaffx.17384.1.s1_s_at	zinc finger C3HC4 type family protein expressed	-1.5705
29.5.11.4.2	protein.degradation.ubiquitin.E3.RING	os.17554.1.s1_at	zinc finger C3HC4 type family protein expressed	-1.4731
29.5.11.4.3.1	protein.degradation.ubiquitin.E3.SCF.SKP	osaffx.6495.1.s1_at	SKP1-like protein 1B	1.1049
29.5.11.4.3.2	protein.degradation.ubiquitin.E3.SCF.FBOX	os.48051.1.s1_at	F-box domain containing protein expressed	1.2127
29.5.11.4.3.2	protein.degradation.ubiquitin.E3.SCF.FBOX	os.45957.3.s1_x_at	ankyrin-like protein	1.2463
29.5.11.4.3.2	protein.degradation.ubiquitin.E3.SCF.FBOX	os.26449.1.s1_at	signal transducer/ two-component sensor molecule	-1.1723
29.5.11.4.3.2	protein.degradation.ubiquitin.E3.SCF.FBOX	osaffx.11940.1.s1_at	tub family protein expressed	1.0305
29.5.11.4.3.2	protein.degradation.ubiquitin.E3.SCF.FBOX	os.51951.1.s1_at	F-box domain containing protein expressed	1.0335
29.5.11.4.3.2	protein.degradation.ubiquitin.E3.SCF.FBOX	os.7402.1.s1_at	F-box domain containing protein expressed	1.3652
29.5.11.4.3.2	protein.degradation.ubiquitin.E3.SCF.FBOX	os.30976.1.s1_at	ribosomal RNA apurinic site specific lyase	1.2585
29.5.11.4.3.2	protein.degradation.ubiquitin.E3.SCF.FBOX	os.23289.1.s1_at	F-box domain containing protein expressed	1.2832
29.5.11.4.3.2	protein.degradation.ubiquitin.E3.SCF.FBOX	os.46058.1.s1_at	protein F-box domain containing protein expressed	1.195
29.5.11.4.3.2	protein.degradation.ubiquitin.E3.SCF.FBOX	os.15607.1.s1_at	influenza virus NS1A binding protein isoform 3	-1.5231
29.5.11.4.3.2	protein.degradation.ubiquitin.E3.SCF.FBOX	osaffx.18767.1.s1_at	F-box domain containing protein expressed	1.134
29.5.11.4.3.2	protein.degradation.ubiquitin.E3.SCF.FBOX	os.17474.1.a1_at	protein kinase Kelch repeat:Kelch	-2.8998
29.5.11.4.3.3	protein.degradation.ubiquitin.E3.SCF.cullin	os.33929.1.s1_at	cullin-1	1.4915
29.5.11.5	protein.degradation.ubiquitin.ubiquitin protease	osaffx.29624.1.s1_s_at	ubiquitin carboxyl-terminal hydrolase family protein expressed	1.1821
29.5.11.20	protein.degradation.ubiquitin.proteasom	os.53150.1.s1_at	proteasome subunit beta type 1	1.0663
29.6	protein.folding	os.22773.1.s1_at	chaperonin CPN60-2 mitochondrial precursor	1.1505
29.6	protein.folding	os.8383.1.s1_at	T-complex protein 1 subunit beta	1.5689
29.7	protein.glycosylation	os.51101.1.s1_at	beta3-glucuronyltransferase	1.556
29.7	protein.glycosylation	os.23410.1.a1_at	galactosyltransferase/ transferase transferring hexosyl groups	1.1239

## Sheet: 3& 4. cell organization,DNA str
Group 3 and 4: cell organization and, DNA structure and synthesis
	TN1 SSH cDNA Library data
S.No.	Classification	Locus ID	Description
1	DNA.synthesis/chromatin structure.histone	loc_os05g02300	histone H2A
	Kavya microarray data
S.No.	Classification	Locus ID	Description	Log Fold Change
28.1	DNA.synthesis/chromatin structure	os.20447.1.s1_at	protein SET, putative, expressed	1.3541
28.1	DNA.synthesis/chromatin structure	os.13010.1.s1_a_at	replication factor C subunit 4, putative, expressed	1.1109
28.1	DNA.synthesis/chromatin structure	osaffx.3149.1.s1_at	inositol-1, 4, 5-trisphosphate 5-Phosphatase-like protein, putative, expressed	1.101
28.1	DNA.synthesis/chromatin structure	os.53598.1.s1_at	superfamily II DNA helicase, putative, expressed	1.1127
28.1	DNA.synthesis/chromatin structure	os.54003.1.s1_at	expressed protein	1.026
28.1	DNA.synthesis/chromatin structure	os.13464.1.s1_at	h/ACA ribonucleoprotein complex subunit 4, putative, expressed	1.334
28.1	DNA.synthesis/chromatin structure	os.11383.1.s1_a_at	DNA primase large subunit, putative, expressed	1.28
28.1	DNA.synthesis/chromatin structure	os.47313.1.a1_at	DNA polymerase alpha catalytic subunit, putative, expressed	1.1924
28.1	DNA.synthesis/chromatin structure	osaffx.28166.1.s1_s_at	ATP-dependent RNA helicase DDX41, putative, expressed	1.0233
28.1	DNA.synthesis/chromatin structure	os.197.2.s1_x_at	ATP binding protein, putative, expressed	1.3533
28.1	DNA.synthesis/chromatin structure	os.53688.1.s1_at	RNA binding protein, putative, expressed	1.0277
28.1	DNA.synthesis/chromatin structure	osaffx.28957.1.s1_at	expressed protein	1.3503
28.1	DNA.synthesis/chromatin structure	os.4685.1.s1_at	DNA polymerase delta small subunit, putative, expressed	1.2274
28.1	DNA.synthesis/chromatin structure	os.32563.1.s1_at	h/ACA ribonucleoprotein complex subunit 4, putative, expressed	1.4084
28.1	DNA.synthesis/chromatin structure	os.53305.1.s1_at	protein nuclease PA3, putative, expressed	0
28.1	DNA.synthesis/chromatin structure	os.46678.1.s1_at	type I inositol-1,4,5-trisphosphate 5-phosphatase CVP2, putative, expressed	1.046
28.1.1.4	DNA.synthesis/chromatin structure.retrotransposon/transposase.hat-like transposase	osaffx.27496.1.s1_at	transposon protein, putative, unclassified	1.0362
28.1.1.4	DNA.synthesis/chromatin structure.retrotransposon/transposase.hat-like transposase	osaffx.27496.1.s1_x_at	transposon protein, putative, unclassified	1.0649
28.1.3	DNA.synthesis/chromatin structure.histone	os.10411.1.s1_at	protein PEThy, putative, expressed	-1.4708
28.2	DNA.repair	os.7052.1.s1_at	replication protein A 32 kDa subunit, putative, expressed	1.0949
28.2	DNA.repair	os.49203.1.s1_at	formamidopyrimidine-DNA glycosylase, putative, expressed	1.1692
28.2	DNA.repair	os.19630.1.s1_at	DNA repair protein RAD51 homolog B, putative, expressed	1.0035
28.2	DNA.repair	os.24718.1.s1_at	DNA binding protein, putative, expressed	1.0302
28.99	DNA.unspecified	os.53598.1.s1_at	superfamily II DNA helicase, putative, expressed	1.1127
28.99	DNA.unspecified	os.52910.1.s1_at	exonuclease, putative, expressed	1.3402
28.99	DNA.unspecified	os.51728.1.s1_at	phosphatidylinositol transporter/ transporter, putative, expressed	1.4862
28.99	DNA.unspecified	os.54253.1.s1_at	ATP binding protein, putative, expressed	1.3423
28.99	DNA.unspecified	os.9700.1.s1_at	RNA exonuclease 4, putative, expressed	-1.19
28.99	DNA.unspecified	os.7619.1.s1_s_at	protein patellin-5, putative, expressed	1.4144
	TN1 SSH cDNA Library data
S.No.	Classification	Locus ID	Description
1	cell.organisation	loc_os03g50890	actin-1
2	cell.organisation	loc_os02g14000	actin-related protein 2/3 complex subunit 3
3	cell.organisation	loc_os06g11380	ATP binding protein
4	cell.organisation	loc_os03g24220	villin-3
5	cell.organisation	loc_os03g51600	tubulin alpha-3 chain
6	cell.organisation	loc_os07g38730	tubulin alpha-1 chain
7	cell.organisation	loc_os03g61970	actin-3
8	cell.organisation	loc_os11g14220	tubulin alpha-3 chain
9	cell.organisation	loc_os05g05710	phosphatase subunit gene g4-1
10	cell.organisation	loc_os05g34170	tubulin beta-6 chain
11	cell.organisation	loc_os03g56790	actin-depolymerizing factor 6
12	cell.cycle	loc_os11g43900	translationally controlled tumor protein
13	cell.cycle	loc_os01g59120	cyclin IaZm
14	cell.cycle.peptidylprolyl isomerase	loc_os06g49480	peptidyl-prolyl cis-trans isomerase CYP19-4 precursor
15	cell.cycle.peptidylprolyl isomerase	loc_os01g15029	n expressed protein
16	cell.vesicle transport	loc_os11g09329	VHS and GAT domain protein
17	cell.vesicle transport	loc_os07g10150	coatomer subunit gamma
18	cell.vesicle transport	loc_os03g16690	oxysterol-binding protein homolog C2F12.05c
	Kavya microarray data
S.No.	Classification	Locus ID	Description	Log Fold Change
31.1	cell.organisation	os.7286.1.s1_at	tubulin--tyrosine ligase-like protein 12	1.2087
31.1	cell.organisation	os.27112.1.s1_at	protein regulatory protein NPR1	-1.0823
31.1	cell.organisation	os.45957.3.s1_x_at	protein ATP phosphoribosyltransferase	1.2463
31.1	cell.organisation	os.33738.1.s1_at	protein nucleotide binding protein, putative, expressed	1.1244
31.1	cell.organisation	os.54857.1.s1_at	protein ATPP2-B1, putative, expressed	1.0161
31.1	cell.organisation	os.56815.1.s1_at	cadmium tolerance factor, putative, expressed	-1.0324
31.1	cell.organisation	os.54809.1.s1_at	protein ankyrin-1, putative, expressed	1.554
31.1	cell.organisation	os.32863.1.s1_at	protein microtubule-associated protein MAP65-1a, putative, expressed	1.0723
31.1	cell.organisation	osaffx.20042.1.s1_at	kinesin like protein, putative, expressed	1.2212
31.1	cell.organisation	os.42069.1.s1_x_at	dynein light chain LC6, flagellar outer arm, putative, expressed	-1.6084
31.1	cell.organisation	os.27336.1.s1_at	ankyrin repeat domain-containing protein 50, putative, expressed	-1.0978
31.1	cell.organisation	os.51828.1.s1_at	myosin heavy chain-like protein, putative, expressed	1.0328
31.1	cell.organisation	os.51682.1.s1_at	ATP binding protein, putative, expressed	1.106
31.1	cell.organisation	osaffx.24985.1.s1_at	protein PAK, putative, expressed	1.6229
31.1	cell.organisation	os.52754.1.s1_x_at	protein homologous pairing protein meu13, putative, expressed	1.5423
31.1	cell.organisation	os.19742.1.s1_at	protein actin-2, putative, expressed	1.3263
31.1	cell.organisation	os.45920.1.s1_at	protein tubulin beta-2 chain, putative, expressed	1.014
31.1	cell.organisation	os.17881.1.s1_at	protein ATEB1A, putative, expressed	1.2711
31.1	cell.organisation	os.24543.1.s1_at	protein actin-like protein 3, putative, expressed	1.2184
31.1	cell.organisation	os.49634.1.s1_x_at	dynein light chain LC6, flagellar outer arm, putative, expressed	-1.4895
31.1	cell.organisation	os.46749.1.s1_x_at	protein fiber annexin, putative, expressed	2.0422
31.2	cell.division	os.22122.1.s1_at	protein meiotic recombination protein DMC1, putative, expressed	2.6155
31.2	cell.division	os.17994.1.s1_at	protein ribosome recycling factor, putative, expressed	1.5562
31.2	cell.division	os.48238.1.s1_x_at	protein expressed protein	1.0738
31.2	cell.division	os.6028.1.s1_at	protein mitotic spindle checkpoint protein MAD2, putative, expressed	1.1599
31.2	cell.division	os.54360.1.s1_at	protein expressed protein	1.6646
31.2	cell.division	os.48443.1.s1_at	CDC45-related protein, putative, expressed	1.349
31.3	cell.cycle	osaffx.25463.1.s1_at	protein cyclin-A2, putative, expressed	1.2662
31.3	cell.cycle	os.50582.1.s1_at	protein CYCD6, putative, expressed	1.3673
31.3	cell.cycle	os.47738.1.s1_at	protein cyclin delta-3, putative, expressed	1.5974
31.3	cell.cycle	os.51142.1.s1_at	protein cyclin-dependent protein kinase, putative, expressed	1.2061
31.3.1	cell.cycle.peptidylprolyl isomerase	os.15219.1.s1_at	peptidyl-prolyl cis-trans isomerase CYP40, putative, expressed	1.9791
31.3.1	cell.cycle.peptidylprolyl isomerase	affx-os_cyph_3_at	peptidyl-prolyl cis-trans isomerase CYP19-3, putative, expressed	1.2136
31.4	cell.vesicle transport	os.45957.3.s1_x_at	ankyrin-like protein	1.2463
31.4	cell.vesicle transport	os.26884.1.s1_a_at	exo70 exocyst complex subunit family protein, expressed	-1.1415
31.4	cell.vesicle transport	os.18952.1.s1_at	protein syntaxin 132, putative, expressed	-1.7319
31.4	cell.vesicle transport	os.9908.1.s1_at	protein protein transporter, putative	-1.0569

## Sheet: 5. Phenylprpanoid,SecMetabolism
Group 5: Phenylpropanoid pathway and Secondary metabolism
	TN1 SSH cDNA Library data
S.No.	Classification	Locus ID	Description
1	secondary metabolism.isoprenoids.non-mevalonate pathway.DXR	loc_os01g01830	protein prolyl endopeptidase
2	secondary metabolism.isoprenoids.mevalonate pathway.HMG-CoA reductase	loc_os09g31970	protein 3-hydroxy-3-methylglutaryl-coenzyme A reductase 3
3	secondary metabolism.phenylpropanoids.lignin biosynthesis.PAL	loc_os02g41630	protein phenylalanine ammonia-lyase
4	secondary metabolism.flavonoids.dihydroflavonols	loc_os09g25150	protein dihydroflavonol-4-reductase
5	secondary metabolism.flavonoids.dihydroflavonols	loc_os07g07410	protein hyoscyamine 6-dioxygenase
	Kavya microarray data
S.No.	Classification	Locus ID	Description	Log Fold Change
16.1.1.10	secondary metabolism.isoprenoids.non-mevalonate pathway.geranylgeranyl pyrophosphate synthase	os.49105.1.s1_at	geranylgeranyl pyrophosphate synthetase, chloroplast precursor, putative, expressed	1.6323
16.1.3.1	secondary metabolism.isoprenoids.tocopherol biosynthesis.hydroxyphenylpyruvate dioxygenase	os.11995.1.s1_at	4-hydroxyphenylpyruvate dioxygenase, putative, expressed	-1.6898
16.1.5	secondary metabolism.isoprenoids.terpenoids	os.27794.1.s1_at	terpene synthase 7, putative, expressed	-1.1891
16.2	secondary metabolism.phenylpropanoids	os.49568.1.s1_at	anthranilate N-benzoyltransferase protein 1, putative, expressed	-2.5037
16.2	secondary metabolism.phenylpropanoids	osaffx.14446.1.s1_s_at	anthranilate N-benzoyltransferase protein 1, putative, expressed	-3.0516
16.2.1.4	secondary metabolism.phenylpropanoids.lignin biosynthesis.HCT	os.51179.1.s1_at	agmatine coumaroyltransferase, putative, expressed	-1.7214
16.2.1.4	secondary metabolism.phenylpropanoids.lignin biosynthesis.HCT	os.53328.1.s1_at	anthranilate N-benzoyltransferase protein 1, putative, expressed	-1.0583
16.2.1.6	secondary metabolism.phenylpropanoids.lignin biosynthesis.CCoAOMT	os.4830.1.s1_at	caffeoyl-CoA O-methyltransferase 1, putative, expressed	1.2703
16.2.1.10	secondary metabolism.phenylpropanoids.lignin biosynthesis.CAD	os.5983.1.s1_at	mannitol dehydrogenase, putative, expressed	-1.3465
16.4.1	secondary metabolism.N misc.alkaloid-like	os.27507.1.s1_at	reticuline oxidase precursor, putative, expressed	-1.763
16.4.1	secondary metabolism.N misc.alkaloid-like	os.14895.1.s1_at	reticuline oxidase precursor, putative, expressed	-2.2819
16.8.1.21	secondary metabolism.flavonoids.anthocyanins.anthocyanin 5-aromatic acyltransferase	os.9456.1.s1_at	transferase, putative, expressed	-1.6805
16.8.2	secondary metabolism.flavonoids.chalcones	os.57102.1.s1_at	chalcone synthase, putative, expressed	-2.1546
16.8.3	secondary metabolism.flavonoids.dihydroflavonols	os.24712.1.a1_s_at	dihydroflavonol-4-reductase, putative, expressed	1.115
16.8.3	secondary metabolism.flavonoids.dihydroflavonols	os.17014.1.s1_s_at	leucoanthocyanidin reductase, putative, expressed	-1.2175
16.8.4	secondary metabolism.flavonoids.flavonols	os.28435.4.s1_x_at	flavonol synthase/flavanone 3-hydroxylase, putative, expressed	-1.1682
16.8.5	secondary metabolism.flavonoids.isoflavonols	os.23151.1.s1_at	isoflavone reductase homolog IRL, putative, expressed	-1.0144
16.10	secondary metabolism.simple phenols	osaffx.31531.1.s1_s_at	monocopper oxidase-like protein SKS1 precursor, putative, expressed	1.5382
16.10	secondary metabolism.simple phenols	os.17659.1.s1_at	L-ascorbate oxidase precursor, putative, expressed	-1.1866

## Sheet: 6. Defense and stress related
Group 6: Defense and stress related genes
	TN1 SSH cDNA Library data
S.No.	Classification	Locus ID	Description
1	stress.biotic	loc_os03g14050	thaumatin-like protein 1 precursor
1	stress.biotic	loc_os10g42190	protein lap4
2	stress.biotic	loc_os11g27400	chitinase-3-like protein 1 precursor
2	stress.biotic	loc_os09g22450	EDS1-like protein
3	stress.biotic	loc_os10g39520	MLO-like protein 10
3	stress.biotic	loc_os01g43370	expressed protein
4	stress.biotic	loc_os12g39630	serine/threonine-protein kinase SAPK9
4	stress.biotic	loc_os06g25010	xylanase inhibitor protein 1 precursor
5	stress.biotic	loc_os11g11960	NBS-LRR type disease resistance protein
5	stress.biotic	Os12g0586000	Leucine Rich Repeat family protein, expressed
6	stress.biotic	Os10g0572300	putative leucine-rich repeat protein
6	stress.biotic	Os06g0660800	putative leucine-rich repeat transmembrane
7	stress.biotic	LOC_Os02g05920	putative leucine-rich repeat receptor-
7	stress.biotic	Os02g0613200	leucine-rich repeat-like protein
8	stress.abiotic.heat	loc_os02g02410	luminal-binding protein 3 precursor
8	stress.biotic	Os12g0210400	Leucine Rich Repeat family protein
9	stress.abiotic.heat	loc_os02g43930	dnaJ protein homolog 2
9	stress.biotic	Os05g0449500	putative LRR-containing F-box protein,coronatine-insensitive protein 1, putative
10	stress.biotic	Os11g0668000	NB-ARC domain containing protein,disease resistance RPP13-like protein 1
10	stress.abiotic.heat	loc_os06g02620	chaperone protein dnaJ
11	stress.biotic	Os06g0286700	putative NBS-LRR disease resistance protein,disease resistance protein RPM1,
11	stress.abiotic.heat	loc_os02g43020	heat shock protein STI
12	stress.biotic	Os11g0229400	NB-ARC domain, putative,disease resistance protein RPM1,
12	stress.abiotic.heat	loc_os09g31486	heat shock 70 kDa protein mitochondrial precursor putative
13	stress.abiotic.heat	loc_os08g39140	heat shock protein 81-1
13	stress.biotic	Os11g0102900	leucine-rich repeat family protein
14	stress.biotic	LOC_Os12g36670	Leucine Rich Repeat family protein, expressed
14	stress.abiotic.drought/salt	loc_os12g39320	HYP1
15	stress.biotic	Os05g0449500	putative LRR-containing F-box protein
15	stress.abiotic.unspecified	loc_os02g47840	ethylene response protein
16	stress.biotic		putative NBS-LRR resistance protein RGH2
16	stress.abiotic.unspecified	loc_os06g02420	ATOZI1
17	stress.biotic	Os09g0365300	putative NBS-LRR protein,disease resistance RPP13-like protein 1
17	stress.abiotic.unspecified	loc_os10g22590	pollen-specific protein C13 precursor
18	stress.biotic	LOC_Os11g11960	NBS-LRR type disease resistance protein
19	stress.biotic	loc_os09g20030	disease resistance RPP13-like protein 1
20	stress.biotic	loc_os06g33180	expressed protein
21	stress.biotic	loc_os11g37970	win1 precursor
22	stress.biotic	loc_os11g44580	disease resistance RPP13-like protein 1
23	stress.biotic	loc_os11g12330	disease resistance protein RPM1
24	stress.abiotic.heat	loc_os03g44620	dnaJ protein
25	stress.abiotic.heat	loc_os03g16860	heat shock cognate 70 kDa protein 2
26	stress.abiotic.heat	loc_os01g37560	chaperone protein dnaJ 49
27	stress.abiotic.heat	loc_os09g30418	heat shock protein 81-3
28	stress.abiotic.drought/salt	loc_os07g05570	ERD4 protein
29	stress.abiotic.drought/salt	loc_os10g41970	methyltransferase
30	stress.abiotic.drought/salt	loc_os10g36690	ankyrin protein kinase-like
31	stress.abiotic.drought/salt	loc_os01g66110	ankyrin-like protein
32	stress.abiotic.drought/salt	loc_os05g51630	HYP1
33	stress.abiotic.touch/wounding	loc_os11g37970	win1 precursor
	Kavya microarray data
S.No.	Classification	Locus ID	Description	Log Fold Change
20.1	stress.biotic	os.51641.1.s1_at	pathogenesis-related protein PRB1-3 precursor, putative, expressed	-3.669
20.1	stress.biotic	os.9347.1.s1_at	xylanase inhibitor protein 1 precursor, putative, expressed	-3.2117
20.1	stress.biotic	os.55730.1.s1_at	polygalacturonase inhibitor precursor, putative, expressed	-3.1849
20.1	stress.biotic	osaffx.32171.3.s1_at	alpha-amylase/trypsin inhibitor, putative, expressed	-3.1264
20.1	stress.biotic	osaffx.27816.1.s1_at	xylanase inhibitor protein 1 precursor, putative, expressed	-2.9383
20.1	stress.biotic	os.9679.1.s1_at	dirigent-like protein pDIR9, putative, expressed	-2.8902
20.1	stress.biotic	os.45957.3.s1_x_at	NBS-LRR disease resistance protein, putative, expressed	-2.8334
20.1	stress.biotic	os.49763.2.s1_at	dirigent-like protein, expressed	-2.8309
20.1	stress.biotic	os.4670.1.s1_at	xylanase inhibitor protein 1 precursor, putative, expressed	-2.8285
20.1	stress.biotic	os.323.1.s1_at	pathogenesis-related protein PRB1-3 precursor, putative, expressed	-2.8203
20.1	stress.biotic	osaffx.21394.1.s1_at	expressed protein	-2.729
20.1	stress.biotic	os.12761.1.s1_at	osmotin-like protein OSML13 precursor, putative, expressed	-2.6096
20.1	stress.biotic	os.53670.1.s1_at	xylanase inhibitor protein 2 precursor, putative, expressed	-2.4931
20.1	stress.biotic	osaffx.2321.2.s1_s_at	too many mouths protein precursor, putative, expressed	-2.4486
20.1	stress.biotic	os.53617.1.s1_at	xylanase inhibitor protein 1 precursor, putative, expressed	-2.4334
20.1	stress.biotic	osaffx.27815.1.s1_s_at	xylanase inhibitor protein 1 precursor, putative, expressed	-2.4242
20.1	stress.biotic	os.50837.1.s1_at	xylanase inhibitor protein 2 precursor, putative, expressed	-2.4009
20.1	stress.biotic	osaffx.26451.1.s1_at	low-molecular-weight cysteine-rich protein LCR70 precursor, putative, expressed	-2.396
20.1	stress.biotic	os.32890.1.s1_at	xylanase inhibitor protein 1 precursor, putative, expressed	-2.3714
20.1	stress.biotic	os.4972.1.s1_at	von Willebrand factor type A domain containing protein, expressed	-2.2841
20.1	stress.biotic	os.34130.1.s1_at	MLO-like protein 1, putative, expressed	-2.1988
20.1	stress.biotic	os.53695.1.s1_at	BRASSINOSTEROID INSENSITIVE 1-associated receptor kinase 1 precursor, putative, expressed	-2.1837
20.1	stress.biotic	os.51641.1.s1_x_at	pathogenesis-related protein PRB1-3 precursor, putative, expressed	-2.1684
20.1	stress.biotic	osaffx.30676.2.s1_x_at	secretory protein, putative	-1.9502
20.1	stress.biotic	os.9964.1.s1_at	xylanase inhibitor protein 2 precursor, putative, expressed	-1.879
20.1	stress.biotic	os.11313.1.s1_at	pathogenesis-related protein 1, putative, expressed	-1.8728
20.1	stress.biotic	os.37717.1.a1_s_at	xylanase inhibitor protein 2 precursor, putative, expressed	-1.8366
20.1	stress.biotic	os.55238.1.s1_at	dirigent-like protein pDIR3, putative, expressed	-1.6553
20.1	stress.biotic	os.11164.1.s1_at	pathogenesis-related protein 1 precursor, putative,	-1.5704
20.1	stress.biotic	os.171.1.s1_at	acidic endochitinase precursor, putative, expressed	-1.5603
20.1	stress.biotic	os.9421.1.s1_at	pathogenesis-related protein PRB1-3 precursor, putative, expressed	-1.5389
20.1	stress.biotic	os.54548.1.s1_x_at	pathogenesis-related protein PR-1 precursor, putative, expressed	-1.5346
20.1	stress.biotic	os.50993.1.s1_at	pathogenesis-related protein PRB1-3 precursor, putative, expressed	-1.5131
20.1	stress.biotic	os.6291.1.s1_at	thaumatin-like protein precursor, putative, expressed	-1.5036
20.1	stress.biotic	os.51920.1.s1_at	xylanase inhibitor protein 1 precursor, putative, expressed	-1.4539
20.1	stress.biotic	osaffx.26443.1.s1_s_at	NB-ARC domain containing protein, expressed	-1.3979
20.1	stress.biotic	os.10652.1.s1_at	flower-specific gamma-thionin precursor, putative, expressed	-1.366
20.1	stress.biotic	os.3822.2.s2_x_at	importin-alpha re-exporter, putative, expressed	-1.3519
20.1	stress.biotic	os.17058.1.s1_at	disease resistance protein RGA3, putative, expressed	-1.337
20.1	stress.biotic	os.49466.1.s1_at	protein thaumatin-like protein precursor, putative, expressed	-1.3365
20.1	stress.biotic	os.51496.1.s1_at	pathogenesis-related protein PRB1-2 precursor, putative, expressed	-1.3345
20.1	stress.biotic	os.54304.1.s1_at	lectin precursor, putative, expressed	-1.32
20.1	stress.biotic	os.49615.1.s1_at	protein P21, putative, expressed	-1.1574
20.1	stress.biotic	os.19861.1.s1_at	pathogenesis-related protein 1 precursor, putative, expressed	-1.1339
20.1	stress.biotic	os.25636.1.s1_at	xylanase inhibitor protein 2 precursor, putative, expressed	-1.1227
20.1	stress.biotic	osaffx.19104.1.s1_at	BRASSINOSTEROID INSENSITIVE 1-associated receptor kinase 1 precursor, putative, expressed	-1.091
20.1	stress.biotic	os.169.1.s1_at	xylanase inhibitor protein 2 precursor, putative, expressed	-1.0717
20.1.1	stress.biotic.respiratory burst	os.3427.1.s1_at	NADPH oxidase, putative, expressed	-1.064
20.2	stress.abiotic	os.2371.1.s1_at	alpha-DOX2, putative, expressed	-1.0354
20.2.1	stress.abiotic.heat	os.35808.1.s1_at	dnaJ-like protein, putative, expressed	-1.0021
20.1	stress.biotic	os.15247.1.s1_s_at	disease resistance protein, putative, expressed	1.0166
20.2.99	stress.abiotic.unspecified	os.2320.1.s1_at	germin-like protein subfamily 1 member 11 precursor, putative, expressed	1.0721
20.2.99	stress.abiotic.unspecified	osaffx.2917.1.s1_s_at	protein ATOZI1, putative, expressed	1.0809
20.2.99	stress.abiotic.unspecified	os.47320.1.a1_at	germin-like protein subfamily 1 member 11 precursor, putative, expressed	1.1513
20.1	stress.biotic	os.6867.1.s1_x_at	thaumatin-like protein precursor, putative, expressed	1.1648
20.2.4	stress.abiotic.touch/wounding	os.15428.1.s1_at	wound inducive gene, putative, expressed	1.1693
20.2.1	stress.abiotic.heat	os.47474.1.s1_at	dnaJ protein, putative, expressed	1.1703
20.2.99	stress.abiotic.unspecified	os.27483.1.s1_at	germin-like protein subfamily 1 member 17 precursor, putative, expressed	1.1853
20.2.1	stress.abiotic.heat	os.47474.1.s1_x_at	dnaJ protein, putative, expressed	1.2009
20.2.99	stress.abiotic.unspecified	os.2321.1.s1_at	germin-like protein subfamily 1 member 11 precursor, putative, expressed	1.218
20.2.4	stress.abiotic.touch/wounding	os.39998.1.a1_x_at	protein hypothetical protein	1.2463
20.1	stress.biotic	os.52699.1.s1_at	protein binding protein, putative, expressed	1.2682
20.2.1	stress.abiotic.heat	os.22676.1.s1_at	protein kinase APK1A, chloroplast precursor, putative, expressed	1.2828
20.2.99	stress.abiotic.unspecified	os.26698.1.s1_a_at	universal stress protein, putative, expressed	1.291
20.2.1	stress.abiotic.heat	os.5615.1.s1_at	chaperone protein dnaJ, putative, expressed	1.3319
20.2.1	stress.abiotic.heat	os.38581.1.s1_s_at	heat shock cognate 70 kDa protein, putative, expressed	1.3872
20.2.1	stress.abiotic.heat	os.26715.1.s1_at	luminal-binding protein precursor, putative, expressed	1.4379
20.2.3	stress.abiotic.drought/salt	os.42960.1.s1_x_at	protein fb2, putative, expressed	1.4845
20.2.99	stress.abiotic.unspecified	os.11180.1.s1_at	(loc_os05g42230):12005.m08396 protein ER6 protein, putative, expressed	1.5139
20.2.1	stress.abiotic.heat	os.16317.1.s1_at	heat shock protein STI, putative, expressed	1.5156
20.2.99	stress.abiotic.unspecified	os.9327.1.s1_at	pistil-specific extensin-like protein precursor, putative, expressed	1.5222
20.2.1	stress.abiotic.heat	os.8971.1.s1_at	heat shock protein 101, putative, expressed	1.526
20.2.1	stress.abiotic.heat	os.8926.1.s1_at	small heat shock protein, chloroplast precursor, putative, expressed	1.5373
20.2.1	stress.abiotic.heat	os.11822.1.s1_at	heat shock cognate 70 kDa protein 2, putative, expressed	1.5679
20.2.1	stress.abiotic.heat	os.56332.1.s1_at	transposon protein, putative, Mutator sub-class, expressed	1.5722
20.2.99	stress.abiotic.unspecified	os.30306.1.a1_at	germin-like protein subfamily 2 member 3 precursor, putative, expressed	1.5976
20.2.99	stress.abiotic.unspecified	os.46919.1.s1_at	expressed protein	1.6364
20.2.99	stress.abiotic.unspecified	os.8908.1.s1_at	1-aminocyclopropane-1-carboxylate deaminase, putative, expressed	1.6707
20.2.1	stress.abiotic.heat	osaffx.12887.2.s1_s_at	heat shock cognate 70 kDa protein, putative, expressed	1.6715
20.2.1	stress.abiotic.heat	os.10570.1.s1_at	heat shock factor protein 3, putative, expressed	1.6864
20.1	stress.biotic	os.6291.1.s1_x_at	thaumatin-like protein precursor, putative, expressed	1.7932
20.2.1	stress.abiotic.heat	os.3419.1.s1_a_at	dehydrin family protein, expressed	1.802
20.2.1	stress.abiotic.heat	os.30962.1.s1_at	chaperone protein dnaJ 10, putative, expressed	1.915
20.2.1	stress.abiotic.heat	os.12234.2.s1_s_at	heat shock 22 kDa protein, mitochondrial precursor, putative, expressed	1.9252
20.2.1	stress.abiotic.heat	os.49648.1.s1_s_at	17.5 kDa class II heat shock protein, putative, expressed	2.0142
20.2.1	stress.abiotic.heat	os.519.1.s1_at	17.5 kDa class II heat shock protein, putative, expressed	2.0484
20.2.99	stress.abiotic.unspecified	osaffx.25546.1.s1_s_at	rhicadhesin receptor precursor, putative, expressed	2.1985
20.2.1	stress.abiotic.heat	os.49648.1.s1_at	17.5 kDa class II heat shock protein, putative, expressed	2.7115
20.2.1	stress.abiotic.heat	os.4775.1.s1_at	16.9 kDa class I heat shock protein 2, putative, expressed	3.7898
20.2.1	stress.abiotic.heat	os.7537.1.s1_at	22.0 kDa class IV heat shock protein precursor, putative, expressed	4.0103
20.2.1	stress.abiotic.heat	os.4775.2.s1_at	16.9 kDa class I heat shock protein 1, putative, expressed	4.4926
20.1	stress.biotic	os.8655.1.s1_at	thionin precursor, putative, expressed	4.5931

## Sheet: 7. Harmone signaling
Group 7: Genes implicated in hormone signaling
	TN1 SSH cDNA Library data
S.No.	Classification	Locus ID	Description
1	hormone metabolism.abscisic acid.induced-regulated-responsive-activated	loc_os06g12220	HVA22-like protein a
2	hormone metabolism.brassinosteroid.synthesis-degradation.sterols.SMT1	loc_os07g10600	cycloartenol-C-24-methyltransferase 1
3	hormone metabolism.cytokinin.signal transduction	loc_os09g39400	histidine-containing phosphotransfer protein 1
4	hormone metabolism.ethylene.synthesis-degradation.1-aminocyclopropane-1-carboxylate oxidase	loc_os09g27820	1-aminocyclopropane-1-carboxylate oxidase 1
	Kavya microarray data
S.No.	Classification	Locus ID	Description	Log Fold Change
17.1.1.1.10	hormone metabolism.abscisic acid.synthesis-degradation.synthesis.9-cis-epoxycarotenoid dioxygenase	os.50222.1.s1_at	carotenoid cleavage dioxygenase 1, putative, expressed	2.0749
17.1.3	hormone metabolism.abscisic acid.induced-regulated-responsive-activated	os.34523.1.s1_at	HVA22-like protein e, putative, expressed	1.7942
17.2.2	hormone metabolism.auxin.signal transduction	os.50012.1.s1_at	auxin hydrogen symporter, putative, expressed	1.2861
17.2.2	hormone metabolism.auxin.signal transduction	os.47814.1.a1_s_at	auxin Efflux Carrier family protein, expressed	-1.5674
17.2.2	hormone metabolism.auxin.signal transduction	os.12475.1.s1_s_at	auxin transporter-like protein 2, putative, expressed	1.1437
17.2.2	hormone metabolism.auxin.signal transduction	os.19608.1.s1_at	auxin Efflux Carrier family protein, expressed	-1.5761
17.2.2	hormone metabolism.auxin.signal transduction	os.50938.1.s1_at	auxin Efflux Carrier family protein, expressed	1.7034
17.2.3	hormone metabolism.auxin.induced-regulated-responsive-activated	os.7355.1.s1_at	OsIAA7 - Auxin-responsive Aux/IAA gene family member, expressed	1.6726
17.2.3	hormone metabolism.auxin.induced-regulated-responsive-activated	os.11266.1.s1_at	protein auxin-induced protein PCNT115, putative, expressed	-1.5973
17.2.3	hormone metabolism.auxin.induced-regulated-responsive-activated	os.39652.1.s1_at	OsSAUR39 - Auxin-responsive SAUR gene family member, expressed	-1.6246
17.2.3	hormone metabolism.auxin.induced-regulated-responsive-activated	os.12501.1.s1_at	indole-3-acetic acid-amido synthetase GH3.2, putative, expressed	-1.6436
17.4.1	hormone metabolism.cytokinin.synthesis-degradation	os.43596.1.s1_at	cytokinin dehydrogenase 1 precursor, putative, expressed	1.2954
17.4.1	hormone metabolism.cytokinin.synthesis-degradation	os.46895.1.s1_at	cytokinin dehydrogenase 5 precursor, putative, expressed	2.3838
17.5.1	hormone metabolism.ethylene.synthesis-degradation	os.7510.1.s1_at	flavonol synthase/flavanone 3-hydroxylase, putative, expressed	-1.013
17.5.1.2	hormone metabolism.ethylene.synthesis-degradation.1-aminocyclopropane-1-carboxylate oxidase	os.8908.1.s1_at	protein 1-aminocyclopropane-1-carboxylate deaminase, putative, expressed	1.5679
17.5.2	hormone metabolism.ethylene.signal transduction	os.7454.1.s1_a_at	ethylene receptor, putative, expressed	1.1802
17.5.3	hormone metabolism.ethylene.induced-regulated-responsive-activated	osaffx.16462.1.s1_at	expressed protein	1.0366
17.5.3	hormone metabolism.ethylene.induced-regulated-responsive-activated	os.51847.2.s1_at	helix-loop-helix DNA-binding, putative, expressed	1.2777
17.5.3	hormone metabolism.ethylene.induced-regulated-responsive-activated	os.10063.1.s1_at	expressed protein	1.0449
17.5.3	hormone metabolism.ethylene.induced-regulated-responsive-activated	os.51847.1.s1_x_at	helix-loop-helix DNA-binding, putative, expressed	1.5456
17.6.1.1	hormone metabolism.gibberelin.synthesis-degradation.copalyl diphosphate synthase	os.27751.1.s1_at	ent-kaurene synthase A, putative, expressed	-1.8486
17.6.1.1	hormone metabolism.gibberelin.synthesis-degradation.copalyl diphosphate synthase	os.16326.1.s1_at	ent-kaurene synthase A, putative, expressed	1.7243
17.6.1.1	hormone metabolism.gibberelin.synthesis-degradation.copalyl diphosphate synthase	os.16233.1.s1_a_at	ent-kaurene synthase A, putative, expressed	-2.0088
17.6.1.2	hormone metabolism.gibberelin.synthesis-degradation.ent-kaurene synthase	os.24822.1.a1_at	ent-kaurene synthase B, putative, expressed	-2.3238
17.6.1.2	hormone metabolism.gibberelin.synthesis-degradation.ent-kaurene synthase	os.21776.1.s1_at	ent-kaurene synthase B, putative, expressed	-1.5408
17.6.1.3	hormone metabolism.gibberelin.synthesis-degradation.ent-kaurene oxidase	os.57506.1.s1_at	ent-kaurene oxidase, putative, expressed	-1.7737
17.6.1.11	hormone metabolism.gibberelin.synthesis-degradation.GA20 oxidase	os.54927.1.s1_at	gibberellin 20 oxidase 2, putative, expressed	1.0332
17.7.1.2	hormone metabolism.jasmonate.synthesis-degradation.lipoxygenase	os.4416.1.s1_at	lipoxygenase 7, putative, expressed	-2.2389
17.7.1.2	hormone metabolism.jasmonate.synthesis-degradation.lipoxygenase	os.13008.1.s1_at	lipoxygenase 8, putative, expressed	-2.0617
17.7.1.5	hormone metabolism.jasmonate.synthesis-degradation.12-Oxo-PDA-reductase	os.12978.1.s1_at	12-oxophytodienoate reductase 2, putative, expressed	-1.4757
17.7.1.5	hormone metabolism.jasmonate.synthesis-degradation.12-Oxo-PDA-reductase	os.47914.1.s1_at	12-oxophytodienoate reductase 2, putative, expressed	-1.9346
17.7.1.5	hormone metabolism.jasmonate.synthesis-degradation.12-Oxo-PDA-reductase	os.55429.1.s1_at	12-oxophytodienoate reductase 2, putative, expressed	-1.6749
17.8.1	hormone metabolism.salicylic acid.synthesis-degradation	os.11812.1.s1_at	jasmonate O-methyltransferase, putative, expressed	1.9664
17.8.1	hormone metabolism.salicylic acid.synthesis-degradation	os.17356.1.a1_a_at	benzoate carboxyl methyltransferase, putative, expressed	-1.2882
17.8.1	hormone metabolism.salicylic acid.synthesis-degradation	osaffx.15530.1.s1_at	jasmonate O-methyltransferase, putative	-1.6017
17.8.1	hormone metabolism.salicylic acid.synthesis-degradation	os.52682.1.s1_at	benzoate carboxyl methyltransferase, putative, expressed	0
17.8.1	hormone metabolism.salicylic acid.synthesis-degradation	os.17356.1.a1_a_at	benzoate carboxyl methyltransferase, putative, expressed	0

## Sheet: 8. Cell Siganling 
Group 8: Genes involved in cell signaling
	TN1 SSH cDNA Library data
S.No.	Classification	Locus ID	Description
2	signalling.receptor kinases.Catharanthus roseus-like RLK1	loc_os03g21540	protein kinase
3	signalling.calcium	loc_os03g15740	calcium ion binding protein
4	signalling.calcium	loc_os04g32950	calnexin homolog precursor
14	signalling.14-3-3 proteins	loc_os03g50290	14-3-3-like protein S94
15	signalling.14-3-3 proteins	loc_os02g36974	14-3-3-like protein B
16	signalling.14-3-3 proteins	loc_os04g38870	14-3-3-like protein GF14-6
	Kavya microarray data
S.No.	Classification	Locus ID	Description	Log Fold Change
30.1	signalling.in sugar and nutrient physiology	os.7344.1.s1_at	phi-1-like phosphate-induced protein, putative, expressed	-1.4906
30.1	signalling.in sugar and nutrient physiology	os.7228.1.s1_at	phi-1-like phosphate-induced protein, putative, expressed	-1.569
30.2.3	signalling.receptor kinases.leucine rich repeat III	os.6800.1.s1_x_at	receptor-kinase isolog, putative, expressed	1.0299
30.2.3	signalling.receptor kinases.leucine rich repeat III	os.53695.1.s1_at	BRASSINOSTEROID INSENSITIVE 1-associated receptor kinase 1 precursor, putative, expressed	1.3872
30.2.3	signalling.receptor kinases.leucine rich repeat III	os.48959.1.s1_at	ATP binding protein, putative, expressed	1.038
30.2.3	signalling.receptor kinases.leucine rich repeat III	os.26353.1.s2_a_at	receptor kinase, putative, expressed	1.4866
30.2.3	signalling.receptor kinases.leucine rich repeat III	os.19617.1.s1_at	leucine-rich repeat receptor protein kinase EXS precursor, putative, expressed	-1.3166
30.2.3	signalling.receptor kinases.leucine rich repeat III	osaffx.19104.1.s1_at	BRASSINOSTEROID INSENSITIVE 1-associated receptor kinase 1 precursor, putative, expressed	-2.8902
30.2.11	signalling.receptor kinases.leucine rich repeat XI	os.53319.1.s1_at	receptor-like protein kinase 5 precursor, putative, expressed	2.2135
30.2.11	signalling.receptor kinases.leucine rich repeat XI	os.27053.3.a1_s_at	receptor protein kinase CLAVATA1 precursor, putative, expressed	-1.0576
30.2.11	signalling.receptor kinases.leucine rich repeat XI	os.18287.1.s1_at	receptor protein kinase CLAVATA1 precursor, putative, expressed	1.8348
30.2.11	signalling.receptor kinases.leucine rich repeat XI	os.49861.1.s1_at	ATP binding protein, putative, expressed	1.2101
30.2.11	signalling.receptor kinases.leucine rich repeat XI	os.10619.1.s2_at	receptor-like protein kinase 5 precursor, putative, expressed	-1.1435
30.2.11	signalling.receptor kinases.leucine rich repeat XI	os.53377.1.s1_at	receptor-like protein kinase 5 precursor, putative, expressed	1.4662
30.2.11	signalling.receptor kinases.leucine rich repeat XI	osaffx.2516.1.s1_at	phytosulfokine receptor precursor, putative, expressed	-1.4313
30.2.11	signalling.receptor kinases.leucine rich repeat XI	os.17190.1.a1_s_at	receptor-like protein kinase precursor, putative, expressed	-1.7131
30.2.11	signalling.receptor kinases.leucine rich repeat XI	os.7659.1.s1_s_at	receptor-like protein kinase precursor, putative, expressed	1.3935
30.2.11	signalling.receptor kinases.leucine rich repeat XI	os.49783.1.s1_at	phytosulfokine receptor precursor, putative, expressed	-1.6745
30.2.17	signalling.receptor kinases.DUF 26	os.54268.1.s1_at	protein kinase, putative, expressed	-1.4858
30.2.17	signalling.receptor kinases.DUF 26	os.8838.2.s1_at	protein kinase, putative, expressed	-2.4738
30.2.17	signalling.receptor kinases.DUF 26	os.27484.1.s1_at	serine/threonine-protein kinase receptor precursor, putative, expressed	-1.0982
30.2.17	signalling.receptor kinases.DUF 26	os.19584.1.a1_at	serine/threonine kinase-like protein, putative, expressed	-1.7825
30.2.17	signalling.receptor kinases.DUF 26	os.49818.1.s1_s_at	CRK10, putative, expressed	-1.0124
30.2.17	signalling.receptor kinases.DUF 26	os.6149.1.s1_at	Ser/Thr protein kinase, putative, expressed	-1.3419
30.2.17	signalling.receptor kinases.DUF 26	osaffx.26937.1.s1_x_at	SHR5-receptor-like kinase, putative, expressed	-1.8836
30.2.17	signalling.receptor kinases.DUF 26	os.40420.1.s1_x_at	CRK10, putative, expressed	-1.0795
30.2.17	signalling.receptor kinases.DUF 26	os.17338.1.s1_at	D-mannose binding lectin family protein, expressed	-1.1527
30.2.17	signalling.receptor kinases.DUF 26	os.26816.1.a1_s_at	protein kinase, putative, expressed	-1.766
30.2.17	signalling.receptor kinases.DUF 26	os.15426.1.s1_at	receptor-like protein kinase homolog RK20-1, putative, expressed	-1.2227
30.2.17	signalling.receptor kinases.DUF 26	os.54385.1.s1_at	serine/threonine-protein kinase receptor precursor, putative, expressed	-1.368
30.2.17	signalling.receptor kinases.DUF 26	os.17486.1.s1_at	serine/threonine-protein kinase receptor precursor, putative, expressed	-1.6053
30.2.17	signalling.receptor kinases.DUF 26	os.12216.2.s1_a_at	protein kinase, putative, expressed	-3.7212
30.2.17	signalling.receptor kinases.DUF 26	osaffx.3994.1.s1_at	serine/threonine-protein kinase receptor precursor, putative, expressed	1.0271
30.2.17	signalling.receptor kinases.DUF 26	os.27431.1.a1_at	CRK10, putative, expressed	-1.1526
30.2.17	signalling.receptor kinases.DUF 26	os.26914.1.s1_at	receptor-like protein kinase homolog RK20-1, putative, expressed	-1.3609
30.2.17	signalling.receptor kinases.DUF 26	osaffx.27981.1.s1_at	S-locus-like receptor protein kinase, putative	-1.4659
30.2.17	signalling.receptor kinases.DUF 26	os.17918.1.s1_at	protein serine/threonine kinase-like protein, putative, expressed	-1.7012
30.2.17	signalling.receptor kinases.DUF 26	osaffx.19252.1.s1_at	protein jacalin-like lectin domain containing protein, expressed	-1.8907
30.2.17	signalling.receptor kinases.DUF 26	os.24917.1.s1_at	protein protein kinase, putative, expressed	-1.559
30.2.17	signalling.receptor kinases.DUF 26	os.6113.1.s1_at	protein kinase, putative, expressed	-1.7511
30.2.17	signalling.receptor kinases.DUF 26	os.48003.1.a1_at	S-locus-like receptor protein kinase, putative	-1.2715
30.2.17	signalling.receptor kinases.DUF 26	os.31858.1.s1_at	receptor-like serine-threonine protein kinase, putative, expressed	-1.0421
30.2.17	signalling.receptor kinases.DUF 26	osaffx.26937.4.s1_x_at	protein SHR5-receptor-like kinase, putative	-1.442
30.2.17	signalling.receptor kinases.DUF 26	os.4555.1.s1_at	serine/threonine-protein kinase receptor precursor, putative, expressed	-1.0698
30.2.17	signalling.receptor kinases.DUF 26	os.28566.1.s1_at	protein kinase, putative, expressed	-1.8451
30.2.17	signalling.receptor kinases.DUF 26	os.2227.1.s1_at	protein kinase, putative, expressed	-3.1403
30.2.17	signalling.receptor kinases.DUF 26	os.17666.1.s1_at	ATP binding protein, putative, expressed	-1.2116
30.2.24	signalling.receptor kinases.S-locus glycoprotein like	os.54385.1.s1_at	serine/threonine-protein kinase receptor precursor, putative, expressed	-1.368
30.2.24	signalling.receptor kinases.S-locus glycoprotein like	osaffx.3994.1.s1_at	serine/threonine-protein kinase receptor precursor, putative, expressed	1.0271
30.2.24	signalling.receptor kinases.S-locus glycoprotein like	os.52282.1.s1_at	serine/threonine-protein kinase receptor precursor, putative, expressed	-1.9999
30.2.25	signalling.receptor kinases.wall associated kinase	os.23327.2.s1_a_at	OsWAK112d - OsWAK receptor-like protein kinase, expressed	-1.4859
30.2.25	signalling.receptor kinases.wall associated kinase	os.15516.1.s1_at	OsWAK60 - OsWAK receptor-like protein kinase, expressed	-1.1319
30.2.25	signalling.receptor kinases.wall associated kinase	osaffx.30080.1.s1_at	OsWAK80 - OsWAK receptor-like protein kinase, expressed	-1.2759
30.2.25	signalling.receptor kinases.wall associated kinase	os.53728.1.s1_at	OsWAK87 - OsWAK receptor-like protein kinase, expressed	-1.6407
30.2.99	signalling.receptor kinases.misc	os.18786.1.s1_at	nodulation receptor kinase precursor, putative, expressed	-1.039
30.2.99	signalling.receptor kinases.misc	osaffx.27633.1.s1_at	secretory protein-like, putative, expressed	1.2684
30.2.99	signalling.receptor kinases.misc	os.54041.1.s1_at	S-locus-like receptor protein kinase, putative, expressed	-1.0257
30.2.99	signalling.receptor kinases.misc	osaffx.10893.2.s1_at	senescence-induced receptor-like serine/threonine-protein kinase precursor, putative	-2.4399
30.2.99	signalling.receptor kinases.misc	os.1606.1.s1_at	CRK5, putative, expressed	-1.1194
30.2.99	signalling.receptor kinases.misc	os.55890.1.s1_at	serine/threonine kinase-like protein, putative, expressed	-1.1485
30.2.99	signalling.receptor kinases.misc	os.49783.1.s1_at	phytosulfokine receptor precursor, putative, expressed	-1.6745
30.3	signalling.calcium	os.45957.3.s1_x_at	ankyrin-like protein, putative, expressed	1.2463
30.3	signalling.calcium	os.1576.1.s1_at	calmodulin binding protein, putative, expressed	1.1774
30.3	signalling.calcium	os.10058.1.s1_at	polcalcin Jun o 2, putative, expressed	-1.1011
30.3	signalling.calcium	os.27569.1.s2_at	EF hand family protein, expressed	-1.0429
30.3	signalling.calcium	os.47942.1.a1_at	calreticulin precursor, putative, expressed	1.1521
30.3	signalling.calcium	os.49662.1.s1_at	EF hand family protein, expressed	-3.3253
30.3	signalling.calcium	os.5356.1.s1_at	calmodulin binding protein, putative, expressed	-1.0785
30.3	signalling.calcium	os.12642.1.s1_at	calcium-dependent protein kinase, isoform AK1, putative, expressed	1.0038
30.3	signalling.calcium	os.49658.1.s1_at	calcineurin B-like protein 4, putative, expressed	1.2278
30.3	signalling.calcium	os.24778.1.s1_at	EH-domain-containing protein 1, putative, expressed	1.1132
30.3	signalling.calcium	os.4784.1.s1_at	EF hand family protein, expressed	-3.3774
30.3	signalling.calcium	os.42877.1.s1_at	calmodulin binding protein, putative, expressed	1.1737
30.4.1	signalling.phosphinositides.phosphatidylinositol-4-phosphate 5-kinase	os.51710.1.s1_at	phosphatidylinositol-4-phosphate 5-kinase 2, putative, expressed	1.1923
30.6	signalling.MAP kinases	os.45957.3.s1_x_at	MAP3K-like protein kinase, putative, expressed	1.2463
30.6	signalling.MAP kinases	os.34647.1.s1_at	OsMPK21-1 - putative MAPK based on amino acid sequence homology, expressed	1.2353
30.11	signalling.light	osaffx.10893.2.s1_at	senescence-induced receptor-like serine/threonine-protein kinase precursor, putative	-2.4399
30.11	signalling.light	osaffx.24280.2.s1_at	early light-induced protein, chloroplast precursor, putative, expressed	1.0894
30.11	signalling.light	os.56849.1.s1_at	transposon protein, putative, Mutator sub-class, expressed	1.762
30.11	signalling.light	os.56849.1.s1_x_at	transposon protein, putative, Mutator sub-class, expressed	1.3859

## Sheet: 9.  Transporters 
Group 9: Genes related to transporters
	TN1 SSH cDNA Library data
S.No.	Classification	Locus ID	Description
1	transport.p- and v-ATPases	loc_os06g37180	vacuolar ATP synthase subunit B isoform 1
2	transport.p- and v-ATPases	loc_os04g56160	plasma membrane ATPase
3	transporter.sugars	loc_os03g10510	outer mitochondrial membrane protein porin
4	transporter.sugars	loc_os06g33210	UDP-N-acetylglucosamine transporter
5	transport.phosphate	loc_os03g05620	inorganic phosphate transporter 1-2
6	transport.phosphate	loc_os10g30790	inorganic phosphate transporter 1-4
7	transport.peptides and oligopeptides	loc_os03g13250	peptide transporter PTR2
8	transport.ABC transporters and multidrug resistance systems	loc_os04g38570	multidrug resistance protein 11
9	transport.ABC transporters and multidrug resistance systems	loc_os11g34350	ATP-binding cassette sub-family E member 1
10	transport.Major Intrinsic Proteins.PIP	loc_os02g44630	aquaporin PIP1.1
11	transport.Major Intrinsic Proteins.NIP	loc_os02g13870	aquaporin NIP1.2
12	transport.misc	loc_os01g70780	WD-repeat domain phosphoinositide-interacting protein 3 putat
13	transport.misc	loc_os04g53490	OsCHL - Oryza sativa Chloroplastic lipocalin
14	transport.misc	loc_os02g36960	protein expressed
	Kavya microarray data
S.No.	Classification	Locus ID	Description	Log Fold Change
34.1	transport.p- and v-ATPases	os.1592.1.s1_at	vacuolar ATP synthase subunit B isoform 1, putative, expressed	1.0209
34.1	transport.p- and v-ATPases	os.52689.1.s2_at	plasma membrane ATPase 1, putative, expressed	1.1586
34.2	transporter.sugars	os.55618.1.s1_at	organic cation transporter 3, putative, expressed	-1.2172
34.2	transporter.sugars	os.39858.1.s1_at	outer mitochondrial membrane protein porin, putative, expressed	1.3636
34.2	transporter.sugars	os.21635.1.s1_at	major facilitator superfamily antiporter, putative, expressed	-1.2305
34.2	transporter.sugars	os.55618.1.s2_at	organic cation transporter 3, putative, expressed	-1.3477
34.2	transporter.sugars	os.316.1.s1_at	protein sugar transport protein 1	-1.1741
34.3	transport.amino acids	os.38984.1.s1_at	pyrophosphate-energized vacuolar membrane proton pump, putative, expressed	-1.2218
34.3	transport.amino acids	os.47745.1.s1_at	protein AAP6, putative, expressed	1.6094
34.3	transport.amino acids	os.52960.1.s1_x_at	expressed protein	1.0128
34.3	transport.amino acids	os.12475.1.s1_s_at	auxin transporter-like protein 2, putative, expressed	1.1437
34.3	transport.amino acids	os.54020.1.s1_at	auxin transporter-like protein 3, putative, expressed	1.0332
34.3	transport.amino acids	os.8422.1.s1_at	betaine/proline transporter, putative, expressed	2.0508
34.3	transport.amino acids	os.50896.1.s1_at	amino acid carrier, putative, expressed	2.2547
34.3	transport.amino acids	os.36162.1.s1_s_at	amino acid-polyamine transporter, putative, expressed	-1.483
34.3	transport.amino acids	os.14138.1.s1_at	amino acid transporter-like protein 1, putative, expressed	1.0928
34.3	transport.amino acids	os.54020.2.s1_x_at	auxin transporter-like protein 3, putative, expressed	1.293
34.3	transport.amino acids	os.51827.1.s1_x_at	auxin transporter-like protein 3, putative, expressed	1.5079
34.6	transport.sulphate	os.7802.1.s1_at	sulfate transporter 3.3, putative, expressed	1.107
34.7	transport.phosphate	os.6567.1.s1_at	phosphate transporter 1, putative, expressed	1.4546
34.8	transport.metabolite transporters at the envelope membrane	os.14971.1.s1_at	protein brittle-1, chloroplast precursor, putative, expressed	1.4362
34.9	transport.metabolite transporters at the mitochondrial membrane	osaffx.17942.1.s1_at	phosphate carrier protein, mitochondrial precursor, putative, expressed	-1.1196
34.9	transport.metabolite transporters at the mitochondrial membrane	os.54293.1.s1_at	mitochondrial carrier YMR166C, putative, expressed	2.1925
34.9	transport.metabolite transporters at the mitochondrial membrane	os.23183.1.s1_at	phosphate carrier protein, mitochondrial precursor, putative, expressed	-1.6193
34.9	transport.metabolite transporters at the mitochondrial membrane	os.12776.1.s1_at	phosphate carrier protein, mitochondrial precursor, putative, expressed	1.3068
34.9	transport.metabolite transporters at the mitochondrial membrane	os.50364.1.s1_at	C4-dicarboxylate transporter/malic acid transport protein, expressed	1.0178
34.10	transport.nucleotides	os.56339.1.s1_at	purine permease, putative, expressed	-1.3939
34.12	transport.metal	os.42024.1.s1_at	copper transporter 1, putative, expressed	-1.3478
34.13	transport.peptides and oligopeptides	osaffx.31767.1.s1_at	retrotransposon protein, putative, unclassified, expressed	-1.2777
34.13	transport.peptides and oligopeptides	os.11322.1.s1_at	peptide transporter PTR2, putative, expressed	-1.2088
34.13	transport.peptides and oligopeptides	os.53707.1.s1_x_at	peptide transporter PTR2-B, putative, expressed	-1.347
34.13	transport.peptides and oligopeptides	osaffx.31767.1.s1_x_at	retrotransposon protein, putative, unclassified, expressed	-1.4954
34.13	transport.peptides and oligopeptides	os.56367.1.a1_at	peptide transporter PTR2, putative, expressed	-1.1602
34.13	transport.peptides and oligopeptides	os.38339.1.s1_at	peptide transporter PTR2, putative, expressed	1.6484
34.13	transport.peptides and oligopeptides	os.19586.1.s1_at	peptide transporter PTR2, putative, expressed	1.9015
34.13	transport.peptides and oligopeptides	os.17174.1.s1_at	expressed protein	-1.559
34.13	transport.peptides and oligopeptides	os.7733.1.s2_at	peptide transporter PTR2, putative, expressed	1.5964
34.13	transport.peptides and oligopeptides	os.55557.1.s1_at	protein POT family protein, expressed	1.1472
34.13	transport.peptides and oligopeptides	os.32964.1.s1_at	expressed protein	-1.34
34.13	transport.peptides and oligopeptides	os.52974.1.s1_at	peptide transporter PTR2, putative, expressed	-1.4214
34.14	transport.unspecified cations	os.55618.1.s1_at	organic cation transporter 3, putative, expressed	-1.2172
34.14	transport.unspecified cations	os.55618.1.s2_at	organic cation transporter 3, putative, expressed	-1.3477
34.14	transport.unspecified cations	os.52832.1.s1_at	metal ion transporter, putative, expressed	1.0042
34.15	transport.potassium	os.27139.1.a1_at	protein binding protein, putative, expressed	-1.4079
34.15	transport.potassium	os.17158.1.s1_at	potassium transporter 5, putative, expressed	-1.2941
34.16	transport.ABC transporters and multidrug resistance systems	os.21635.1.s1_at	major facilitator superfamily antiporter, putative, expressed	-1.2305
34.16	transport.ABC transporters and multidrug resistance systems	os.50428.1.s1_at	ABC transporter-like protein, putative, expressed	-1.0343
34.16	transport.ABC transporters and multidrug resistance systems	os.27657.1.a1_at	ABC transporter family protein, expressed	1.294
34.16	transport.ABC transporters and multidrug resistance systems	os.27646.1.a1_at	ABC-2 type transporter family protein, expressed	-1.2896
34.16	transport.ABC transporters and multidrug resistance systems	os.9220.2.s1_x_at	multidrug resistance protein 11, putative, expressed	1.0279
34.16	transport.ABC transporters and multidrug resistance systems	osaffx.26608.1.s1_x_at	multidrug resistance protein 11, putative, expressed	1.2989
34.16	transport.ABC transporters and multidrug resistance systems	os.41637.1.s1_at	multidrug resistance protein 4, putative, expressed	1.6896
34.16	transport.ABC transporters and multidrug resistance systems	os.470.1.s1_s_at	PDR5-like ABC transporter, putative, expressed	-1.3637
34.18	transport.unspecified anions	os.18879.1.s2_at	boron transporter 1, putative, expressed	1.8233
34.19.1	transport.Major Intrinsic Proteins.PIP	os.8118.1.s1_at	aquaporin PIP2.4, putative, expressed	2.0731
34.19.1	transport.Major Intrinsic Proteins.PIP	os.9222.1.s1_at	aquaporin PIP 1.3, putative, expressed	1.6089
34.19.2	transport.Major Intrinsic Proteins.TIP	os.12345.1.s1_s_at	aquaporin TIP2.1, putative, expressed	3.2729
34.19.2	transport.Major Intrinsic Proteins.TIP	osaffx.9883.1.s1_x_at	aquaporin TIP4.1, putative, expressed	2.7797
34.19.2	transport.Major Intrinsic Proteins.TIP	osaffx.20201.1.s1_x_at	aquaporin NIP5.1, putative, expressed	1.9132
34.19.2	transport.Major Intrinsic Proteins.TIP	os.46645.1.s1_at	aquaporin NIP5.1, putative, expressed	2.267
34.19.2	transport.Major Intrinsic Proteins.TIP	osaffx.27508.100.s1_s_at	aquaporin NIP5.1, putative, expressed	2.2086
34.19.2	transport.Major Intrinsic Proteins.TIP	os.20516.1.s1_at	aquaporin TIP4.1, putative, expressed	2.9634
34.19.2	transport.Major Intrinsic Proteins.TIP	osaffx.20201.1.s1_at	aquaporin NIP5.1, putative, expressed	1.1078
34.19.3	transport.Major Intrinsic Proteins.NIP	os.17147.1.s1_x_at	aquaporin NIP4.1, putative, expressed	1.6691
34.98	transporter.membrane system unknown	os.51696.1.s1_at	sugar porter/ transporter, putative, expressed	1.5444
34.99	transport.misc	os.50012.1.s1_at	auxin hydrogen symporter, putative, expressed	1.2861
34.99	transport.misc	os.47814.1.a1_s_at	auxin Efflux Carrier family protein, expressed	-1.5674
34.99	transport.misc	osaffx.3672.1.s1_at	antiporter/ drug transporter/ transporter, putative, expressed	1.2568
34.99	transport.misc	os.7350.1.s1_at	transparent testa 12 protein, putative, expressed	1.1477
34.99	transport.misc	os.10379.1.s1_at	ABA induced plasma membrane protein PM 19, putative, expressed	-1.1673
34.99	transport.misc	os.51728.1.s1_at	phosphatidylinositol transporter/ transporter, putative, expressed	1.4862
34.99	transport.misc	os.19608.1.s1_at	auxin Efflux Carrier family protein, expressed	-1.5761
34.99	transport.misc	os.52978.1.s1_at	transparent testa 12 protein, putative, expressed	1.7076
34.99	transport.misc	os.7619.1.s1_s_at	patellin-5, putative, expressed	1.4144
34.99	transport.misc	os.54950.1.s1_at	CRAL/TRIO domain containing protein, expressed	1.8184

## Sheet: 10. cell wall metabolism
Group 10: Genes pertaining to transporters
	TN1 SSH cDNA Library data
S.No.	Classification	Locus ID	Description
1	cell wall.precursor synthesis.UGD	loc_os04g52370	UDP-N-acetylglucosamine pyrophosphorylase
2	cell wall.precursor synthesis.UXS	loc_os03g55070	UDP-glucose 6-dehydrogenase
3	cell wall.cellulose synthesis	MULTIPLE HITS	UDP-glucuronic acid decarboxylase 1
4	cell wall.cellulose synthesis.cellulose synthase	loc_os03g56060	CSLC9 - cellulose synthase-like family C
5	cell wall.cell wall proteins.proline rich proteins	loc_os07g14850	CESA6 - cellulose synthase
6	cell wall.cell wall proteins.RGP	loc_os10g05990	proline-rich protein
7	cell wall.degradation.cellulases and beta -1,4-glucanases	loc_os03g40270	alpha-1,4-glucan-protein synthase
8	cell wall.degradation.cellulases and beta -1,4-glucanases	loc_os03g52630	endo-1,4-beta-glucanase Cel1
9	cell wall.modification	loc_os03g53800	periplasmic beta-glucosidase precursor
10	cell wall.modification	loc_os03g01270	beta-expansin 1a precursor
11	cell wall.modification	loc_os10g40720	beta-expansin 1a precursor
12	cell wall.pectin*esterases.PME	loc_os05g40820	60S ribosomal protein L24
		loc_os01g21034	pectinesterase-2 precursor
	Kavya microarray data
S.No.	Classification	Locus ID	Description	Log Fold Change
1	cell wall.precursor synthesis.UXS	os.49763.2.s1_at	protein dirigent-like protein	1.2828
2	cell wall.cellulose synthesis	os.24972.1.s1_at	protein CSLA1 - cellulose synthase-like family A	1.0103
3	cell wall.hemicellulose synthesis	os.23410.1.a1_at	protein galactosyltransferase/ transferase	1.1239
4	cell wall.hemicellulose synthesis	os.17619.1.s1_at	protein fucosyltransferase 8	-1.1139
5	cell wall.cell wall proteins.AGPs	osaffx.15160.1.s1_s_at	protein fasciclin-like arabinogalactan protein 7	1.1372
6	cell wall.cell wall proteins.AGPs	osaffx.15160.1.s1_at	protein fasciclin-like arabinogalactan protein 7	1.2189
7	cell wall.cell wall proteins.proline rich proteins	os.21524.1.s1_at	protein proline-rich protein	1.0324
8	cell wall.degradation.cellulases and beta -1,4-glucanases	os.28032.1.a1_at	protein endoglucanase 1	1.3
9	cell wall.degradation.cellulases and beta -1,4-glucanases	os.51106.1.s1_at	protein endoglucanase 1	1.4839
10	cell wall.degradation.mannan-xylose-arabinose-fucose	os.10006.1.s1_at	protein hydrolase hydrolyzing O-glycosyl compounds	1.0923
11	cell wall.degradation.mannan-xylose-arabinose-fucose	os.2123.1.s1_at	protein hydrolase hydrolyzing O-glycosyl compounds	1.4513
12	cell wall.degradation.mannan-xylose-arabinose-fucose	os.38099.1.s1_at	protein 14-beta-D-mannan endohydrolase	-1.4971
13	cell wall.degradation.mannan-xylose-arabinose-fucose	os.56337.1.s1_at	thioredoxin-like protein 4B l	1.0282
14	cell wall.degradation.pectate lyases and polygalacturonases	os.48563.1.s1_x_at	protein polygalacturonase precursor	1.6346
15	cell wall.degradation.pectate lyases and polygalacturonases	os.48563.1.s1_s_at	protein polygalacturonase precursor	1.0261
16	cell wall.degradation.pectate lyases and polygalacturonases	os.29464.1.s1_at	protein polygalacturonase precursor	1.2018
17	cell wall.degradation.pectate lyases and polygalacturonases	osaffx.14766.1.s1_at	protein polygalacturonase precursor	1.5491
18	cell wall.modification	os.47986.2.a1_x_at	xyloglucan endotransglucosylase/hydrolase protein 28 precursor	1.7508
19	cell wall.modification	os.11465.1.s1_at	xyloglucan endotransglucosylase/hydrolase protein 28 precursor	1.7422
20	cell wall.modification	osaffx.12759.1.s1_s_at	TATA-binding protein-associated factor 2N	1.9303
21	cell wall.modification	os.28773.1.s1_at	alpha-expansin 15	1.041
22	cell wall.modification	os.54103.1.s1_at	protein alpha-expansin 20	1.2473
23	cell wall.modification	os.47341.1.a1_at	expansin-like 3	1.6447
24	cell wall.modification	os.18512.1.s1_at	TATA-binding protein-associated factor 2N	1.6119
25	cell wall.modification	os.4613.1.s1_at	alpha-expansin 15	1.1218
26	cell wall.modification	osaffx.22303.1.s1_at	expansin-related protein 1	-2.0194
27	cell wall.modification	os.46631.1.s1_x_at	xyloglucan endotransglucosylase/hydrolase protein 32 putative	1.0022
28	cell wall.modification	os.22908.1.s1_at	alpha-expansin 1	1.9611

## Sheet: 11. Transcription factors
Group 11: Transcription factors and genes involved in RNA processing
	TN1 SSH cDNA Library data
S.No.	Classification	Locus ID	Description
1	RNA.processing	loc_os04g42600	polyadenylate-binding protein 2 putativeexpressed subunit
2	RNA.processing	loc_os04g46890	pre-mRNA-splicing factor 31
3	RNA.processing.splicing	loc_os06g07080	pre-mRNA-processing-splicing factor 8 putative
4	RNA.processing.splicing	loc_os03g22380	pre-mRNA-splicing factor SF2
5	RNA.transcription	loc_os04g41490	DNA-directed RNA polymerase III largest subunit
6	RNA.regulation of transcription.AP2/EREBP APETALA2/Ethylene-responsive element binding protein family	loc_os02g51300	protein BABY BOOM 2
7	RNA.regulation of transcription.ARF Auxin Response Factor family	loc_os06g46410	auxin response factor 6
8	RNA.regulation of transcription.C3H zinc finger family	loc_os03g49170	nucleic acid binding protein
9	RNA.regulation of transcription.CCAAT box binding factor family HAP5	loc_os11g34200	repressor protein
10	RNA.regulation of transcription.GRAS transcription factor family	loc_os03g48450	DELLA protein RGL1
11	RNA.regulation of transcription.GRAS transcription factor family	loc_os07g36170	chitin-inducible gibberellin-responsive protein 1
12	RNA.regulation of transcription.HB Homeobox transcription factor family	loc_os10g42490	OCL4 protein
13	RNA.regulation of transcription.MADS box transcription factor family	loc_os07g41370	MADS-box transcription factor 18 putative
14	RNA.regulation of transcription.MADS box transcription factor family	loc_os02g52340	MADS-box transcription factor 22 putative
15	RNA.regulation of transcription.NAC domain transcription factor family	loc_os08g10080	NAC domain-containing protein 21/22 putative
16	RNA.regulation of transcription.SBPSquamosa promoter binding protein family	loc_os03g61760	squamosa promoter-binding-like protein 12
17	RNA.regulation of transcription.bZIP transcription factor family	loc_os05g34050	DNA binding protein
18	RNA.regulation of transcription.Chromatin Remodeling Factors	loc_os01g27040	chromatin remodelling complex ATPase chain
19	RNA.regulation of transcription.Methyl binding domain proteins	loc_os09g29750	expressed protein
20	RNA.regulation of transcription.Nucleosome/chromatin assembly factor group	loc_os06g51220	DNA-binding protein MNB1B
21	RNA.regulation of transcription.Polycomb Group (PcG)	loc_os06g16390	polycomb protein EZ1
22	RNA.regulation of transcription.putative transcription regulator	loc_os04g09860	ATARP9
23	RNA.regulation of transcription.putative transcription regulator	loc_os03g22880	nucleolar protein Nop56
24	RNA.regulation of transcription.unclassified	loc_os09g33450	palmitoyltransferase ZDHHC9
25	RNA.regulation of transcription.unclassified	loc_os01g70780	WD-repeat domain phosphoinositide-interacting protein 3
26	RNA.regulation of transcription.unclassified	loc_os01g65600	PHD-finger family protein expressed
27	RNA.RNA binding	loc_os08g29650	arginine/serine-rich splicing factor 10
28	RNA.RNA binding	loc_os02g14760	CID11
	Kavya microarray data
S.No.	Classification	Locus ID	Description	Log Fold Change
27.1	RNA.processing	osaffx.4276.1.s1_s_at	protein fibrillarin-2, putative, expressed	1.2407
27.1	RNA.processing	os.9003.1.s1_at	small nuclear ribonucleoprotein F, putative, expressed	1.2609
27.1	RNA.processing	os.7481.1.s1_at	rae1-like protein, putative, expressed	1.4001
27.1	RNA.processing	osaffx.16767.1.s1_at	protein poly, putative, expressed	1.0026
27.1	RNA.processing	os.37362.1.s1_at	3-5-exoribonuclease/ RNA binding protein, putative, expressed	1.1851
27.1	RNA.processing	osaffx.12948.1.s1_at	protein poly, putative, expressed	1.2321
27.1.2	RNA.processing.RNA helicase	os.53598.1.s1_at	superfamily II DNA helicase, putative, expressed	1.1127
27.1.2	RNA.processing.RNA helicase	osaffx.28166.1.s1_s_at	ATP-dependent RNA helicase DDX41, putative, expressed	1.0233
27.1.2	RNA.processing.RNA helicase	osaffx.27916.1.s1_at	ATP binding protein, putative, expressed	1.1741
27.2	RNA.transcription	os.32212.1.a1_at	RNA-directed RNA polymerase, putative, expressed	1.2715
27.2	RNA.transcription	os.2202.3.s1_x_at	RNA-directed RNA polymerase, putative, expressed	1.6792
27.2	RNA.transcription	os.2202.2.s1_x_at	RNA-directed RNA polymerase, putative, expressed	1.1502
27.2	RNA.transcription	os.9249.1.s1_at	DNA-directed RNA polymerase II 23 kDa polypeptide, putative, expressed	1.0359
27.3.3	RNA.regulation of transcription.AP2/EREBP, APETALA2/Ethylene-responsive element binding protein family	os.11120.1.s1_at	transcription factor EREBP, putative, expressed	-2.6209
27.3.3	RNA.regulation of transcription.AP2/EREBP, APETALA2/Ethylene-responsive element binding protein family	os.8031.1.s1_at	ethylene-responsive factor-like protein 1, putative, expressed	-1.3056
27.3.3	RNA.regulation of transcription.AP2/EREBP, APETALA2/Ethylene-responsive element binding protein family	os.56665.1.a1_at	root abundant factor, putative, expressed	-1.3598
27.3.3	RNA.regulation of transcription.AP2/EREBP, APETALA2/Ethylene-responsive element binding protein family	os.6009.3.s1_a_at	root abundant factor, putative, expressed	-1.1571
27.3.3	RNA.regulation of transcription.AP2/EREBP, APETALA2/Ethylene-responsive element binding protein family	os.45405.1.a1_at	DNA-binding protein RAV1, putative, expressed	-1.1312
27.3.3	RNA.regulation of transcription.AP2/EREBP, APETALA2/Ethylene-responsive element binding protein family	os.56321.1.s1_at	protein AINTEGUMENTA, putative, expressed	1.2891
27.3.3	RNA.regulation of transcription.AP2/EREBP, APETALA2/Ethylene-responsive element binding protein family	os.31908.1.s1_at	ap2 domain protein, putative, expressed	1.2244
27.3.3	RNA.regulation of transcription.AP2/EREBP, APETALA2/Ethylene-responsive element binding protein family	os.27471.1.s1_at	floral homeotic protein, putative, expressed	1.2855
27.3.3	RNA.regulation of transcription.AP2/EREBP, APETALA2/Ethylene-responsive element binding protein family	osaffx.24232.2.s1_s_at	transcriptional factor TINY, putative, expressed	1.0702
27.3.3	RNA.regulation of transcription.AP2/EREBP, APETALA2/Ethylene-responsive element binding protein family	os.10293.1.s1_at	ethylene response element binding protein, putative, expressed	-1.1332
27.3.3	RNA.regulation of transcription.AP2/EREBP, APETALA2/Ethylene-responsive element binding protein family	os.57381.1.s1_at	ethylene-responsive factor-like protein 1, putative, expressed	-2.4312
27.3.3	RNA.regulation of transcription.AP2/EREBP, APETALA2/Ethylene-responsive element binding protein family	os.5816.1.s1_at	dehydration-responsive element-binding protein 1B, putative, expressed	-1.6449
27.3.3	RNA.regulation of transcription.AP2/EREBP, APETALA2/Ethylene-responsive element binding protein family	os.8920.1.s1_at	ERF-like protein, putative, expressed	-3.6779
27.3.3	RNA.regulation of transcription.AP2/EREBP, APETALA2/Ethylene-responsive element binding protein family	os.55579.1.s1_at	ethylene response factor 1, putative, expressed	2.0873
27.3.3	RNA.regulation of transcription.AP2/EREBP, APETALA2/Ethylene-responsive element binding protein family	os.28406.1.s1_at	callus-expressing factor, putative, expressed	-1.2922
27.3.4	RNA.regulation of transcription.ARF, Auxin Response Factor family	os.22269.2.s1_x_at	auxin response factor 9, putative, expressed	1.6661
27.3.4	RNA.regulation of transcription.ARF, Auxin Response Factor family	os.34249.1.s1_at	auxin response factor 4, putative, expressed	1.0751
27.3.4	RNA.regulation of transcription.ARF, Auxin Response Factor family	os.22269.1.s1_at	auxin response factor 9, putative, expressed	1.8504
27.3.4	RNA.regulation of transcription.ARF, Auxin Response Factor family	os.48513.1.s1_a_at	auxin response factor family protein, expressed	1.0639
27.3.6	RNA.regulation of transcription.bHLH,Basic Helix-Loop-Helix family	os.7694.1.s1_at	DNA binding protein, putative, expressed	-1.6777
27.3.6	RNA.regulation of transcription.bHLH,Basic Helix-Loop-Helix family	os.55174.1.s1_at	helix-loop-helix-like protein, putative, expressed	1.8682
27.3.6	RNA.regulation of transcription.bHLH,Basic Helix-Loop-Helix family	os.32770.1.s1_at	helix-loop-helix DNA-binding domain containing protein, expressed	-2.6405
27.3.6	RNA.regulation of transcription.bHLH,Basic Helix-Loop-Helix family	os.32770.1.s1_x_at	helix-loop-helix DNA-binding domain containing protein, expressed	-2.5193
27.3.6	RNA.regulation of transcription.bHLH,Basic Helix-Loop-Helix family	os.24540.1.a1_at	BHLH transcription factor, putative, expressed	1.6835
27.3.6	RNA.regulation of transcription.bHLH,Basic Helix-Loop-Helix family	os.54959.1.s1_at	DNA binding protein, putative, expressed	2.1861
27.3.6	RNA.regulation of transcription.bHLH,Basic Helix-Loop-Helix family	os.11409.1.s1_at	serine/threonine-protein kinase ATR, putative, expressed	2.0114
27.3.6	RNA.regulation of transcription.bHLH,Basic Helix-Loop-Helix family	os.10300.1.s1_at	helix-loop-helix DNA-binding domain containing protein, expressed	1.5988
27.3.6	RNA.regulation of transcription.bHLH,Basic Helix-Loop-Helix family	os.23257.1.a1_at	helix-loop-helix DNA-binding domain containing protein, expressed	-1.0337
27.3.6	RNA.regulation of transcription.bHLH,Basic Helix-Loop-Helix family	osaffx.25008.1.s1_s_at	expressed protein	1.3155
27.3.7	RNA.regulation of transcription.C2C2(Zn) CO-like, Constans-like zinc finger family	os.53236.1.s1_at	salt tolerance-like protein, putative, expressed	-1.013
27.3.7	RNA.regulation of transcription.C2C2(Zn) CO-like, Constans-like zinc finger family	os.12977.1.s1_at	CCT motif family protein, expressed	1.0073
27.3.8	RNA.regulation of transcription.C2C2(Zn) DOF zinc finger family	os.10328.1.s1_at	dof domain, zinc finger family protein, expressed	1.2413
27.3.8	RNA.regulation of transcription.C2C2(Zn) DOF zinc finger family	os.4186.1.s1_a_at	expressed protein	-1.0852
27.3.8	RNA.regulation of transcription.C2C2(Zn) DOF zinc finger family	os.4182.2.s1_x_at	dof zinc finger protein, putative, expressed	1.0411
27.3.8	RNA.regulation of transcription.C2C2(Zn) DOF zinc finger family	os.50057.1.s1_at	dof domain, zinc finger family protein, expressed	1.8987
27.3.10	RNA.regulation of transcription.C2C2(Zn) YABBY family	os.6219.1.s1_at	yabby14 protein, putative, expressed	1.8962
27.3.11	RNA.regulation of transcription.C2H2 zinc finger family	os.15874.1.a1_at	zinc finger DNA-binding protein, putative, expressed	-1.0308
27.3.11	RNA.regulation of transcription.C2H2 zinc finger family	os.50970.1.s1_at	zinc-finger protein 1, putative, expressed	-1.3305
27.3.11	RNA.regulation of transcription.C2H2 zinc finger family	os.54858.1.s1_at	cys2/His2 zinc-finger transcription factor, putative, expressed	1.499
27.3.11	RNA.regulation of transcription.C2H2 zinc finger family	os.55921.1.s1_at	zinc-finger protein 1, putative, expressed	-1.4121
27.3.11	RNA.regulation of transcription.C2H2 zinc finger family	osaffx.30149.1.s1_s_at	SHI, putative, expressed	2.0054
27.3.11	RNA.regulation of transcription.C2H2 zinc finger family	os.10411.1.s1_at	PEThy, putative, expressed	-1.4708
27.3.11	RNA.regulation of transcription.C2H2 zinc finger family	os.16453.1.s1_at	zinc-finger protein 1, putative, expressed	-1.2984
27.3.12	RNA.regulation of transcription.C3H zinc finger family	os.6318.1.s1_at	CCCH transcription factor, putative, expressed	-1.058
27.3.20	RNA.regulation of transcription.G2-like transcription factor family, GARP	os.55501.1.s1_at	DNA binding protein, putative, expressed	-1.3782
27.3.20	RNA.regulation of transcription.G2-like transcription factor family, GARP	os.49746.1.s1_at	ARR1 protein-like, putative, expressed	-1.3704
27.3.20	RNA.regulation of transcription.G2-like transcription factor family, GARP	osaffx.16854.1.s1_s_at	KANADI-like transcription factor FEATHERED, putative, expressed	1.6328
27.3.21	RNA.regulation of transcription.GRAS transcription factor family	os.31950.1.s1_at	DELLA protein SLR1, putative, expressed	1.4055
27.3.21	RNA.regulation of transcription.GRAS transcription factor family	os.44171.1.s1_at	protein SHR, putative, expressed	1.329
27.3.22	RNA.regulation of transcription.HB,Homeobox transcription factor family	os.28034.1.s1_at	homeobox-leucine zipper protein ATHB-6, putative, expressed	1.6433
27.3.22	RNA.regulation of transcription.HB,Homeobox transcription factor family	os.2254.1.s1_at	homeobox protein rough sheath 1, putative, expressed	1.2107
27.3.22	RNA.regulation of transcription.HB,Homeobox transcription factor family	os.8833.1.s1_at	homeobox protein OCL1, putative, expressed	1.1579
27.3.22	RNA.regulation of transcription.HB,Homeobox transcription factor family	os.52596.1.s1_x_at	homeobox-leucine zipper protein ATHB-6, putative, expressed	1.182
27.3.22	RNA.regulation of transcription.HB,Homeobox transcription factor family	os.151.1.s1_x_at	homeobox protein OSH1, putative, expressed	1.5755
27.3.22	RNA.regulation of transcription.HB,Homeobox transcription factor family	os.151.2.s1_at	homeobox protein OSH1, putative, expressed	1.2024
27.3.22	RNA.regulation of transcription.HB,Homeobox transcription factor family	os.49163.1.s1_at	knotted1-interacting protein, putative, expressed	1.5324
27.3.22	RNA.regulation of transcription.HB,Homeobox transcription factor family	os.4162.1.s1_at	homeotic protein knotted-1, putative, expressed	1.1804
27.3.22	RNA.regulation of transcription.HB,Homeobox transcription factor family	osaffx.2978.2.s1_s_at	homeotic protein knotted-1, putative, expressed	1.6777
27.3.24	RNA.regulation of transcription.MADS box transcription factor family	osaffx.23978.1.s1_at	conserved hypothetical protein	1.6505
27.3.24	RNA.regulation of transcription.MADS box transcription factor family	os.4573.1.s1_at	MADS-box transcription factor 18, putative, expressed	3.0535
27.3.24	RNA.regulation of transcription.MADS box transcription factor family	os.21803.1.s1_at	expressed protein	-1.0691
27.3.24	RNA.regulation of transcription.MADS box transcription factor family	os.28015.1.s1_at	MADS-box transcription factor 32, putative, expressed	1.7729
27.3.25	RNA.regulation of transcription.MYB domain transcription factor family	os.3388.2.s1_a_at	myb-related protein Myb4, putative, expressed	-1.1277
27.3.25	RNA.regulation of transcription.MYB domain transcription factor family	os.2867.1.a1_at	DNA binding protein, putative, expressed	-1.3044
27.3.25	RNA.regulation of transcription.MYB domain transcription factor family	os.49619.1.s1_at	MYB transcription factor, putative, expressed	-1.417
27.3.25	RNA.regulation of transcription.MYB domain transcription factor family	os.55088.1.s1_at	DNA binding protein, putative, expressed	1.7888
27.3.25	RNA.regulation of transcription.MYB domain transcription factor family	os.22373.1.s1_at	protein myb, putative, expressed	1.1246
27.3.25	RNA.regulation of transcription.MYB domain transcription factor family	os.12994.1.s1_at	protein ASYMMETRIC LEAVES1, putative, expressed	1.007
27.3.25	RNA.regulation of transcription.MYB domain transcription factor family	os.7051.1.s1_at	odorant 1 protein, putative, expressed	1.7129
27.3.25	RNA.regulation of transcription.MYB domain transcription factor family	os.49830.1.s1_at	myb-like DNA-binding domain containing protein, expressed	1.1247
27.3.27	RNA.regulation of transcription.NAC domain transcription factor family	os.5549.1.s1_at	NAC domain-containing protein 67, putative, expressed	-1.2658
27.3.27	RNA.regulation of transcription.NAC domain transcription factor family	os.12199.1.s1_at	NAC domain-containing protein 48, putative, expressed	-1.1746
27.3.27	RNA.regulation of transcription.NAC domain transcription factor family	os.36437.1.s1_at	NAM-like protein, putative, expressed	2.5722
27.3.29	RNA.regulation of transcription.TCP transcription factor family	os.52097.1.s1_at	TCP-domain protein, putative, expressed	1.3203
27.3.32	RNA.regulation of transcription.WRKY domain transcription factor family	os.29112.1.s1_at	OsWRKY17 - Superfamily of rice TFs having WRKY and zinc finger domains, expressed	1.4091
27.3.32	RNA.regulation of transcription.WRKY domain transcription factor family	os.11321.1.s1_at	OsWRKY47 - Superfamily of rice TFs having WRKY and zinc finger domains, expressed	-1.2547
27.3.32	RNA.regulation of transcription.WRKY domain transcription factor family	os.50015.1.s1_at	OsWRKY28 - Superfamily of rice TFs having WRKY and zinc finger domains, expressed	-1.1004
27.3.32	RNA.regulation of transcription.WRKY domain transcription factor family	os.50108.1.s1_at	OsWRKY70 - Superfamily of rice TFs having WRKY and zinc finger domains, expressed	-1.1825
27.3.32	RNA.regulation of transcription.WRKY domain transcription factor family	os.53641.1.s1_at	OsWRKY36 - Superfamily of rice TFs having WRKY and zinc finger domains, expressed	1.3857
27.3.32	RNA.regulation of transcription.WRKY domain transcription factor family	os.55827.1.s1_at	OsWRKY72 - Superfamily of rice TFs having WRKY and zinc finger domains, expressed	-1.3535
27.3.32	RNA.regulation of transcription.WRKY domain transcription factor family	osaffx.11050.2.s1_x_at	OsWRKY1v2 - Superfamily of rice TFs having WRKY and zinc finger domains, expressed	-1.2444
27.3.32	RNA.regulation of transcription.WRKY domain transcription factor family	os.53524.1.s1_at	OsWRKY66 - Superfamily of rice TFs having WRKY and zinc finger domains, expressed	1.2256
27.3.32	RNA.regulation of transcription.WRKY domain transcription factor family	osaffx.10978.1.s1_at	WRKY transcription factor 61, putative, expressed	-1.4365
27.3.32	RNA.regulation of transcription.WRKY domain transcription factor family	os.31521.1.s1_at	OsWRKY24 - Superfamily of rice TFs having WRKY and zinc finger domains, expressed	-1.1481
27.3.32	RNA.regulation of transcription.WRKY domain transcription factor family	os.46843.1.s1_at	OsWRKY2 - Superfamily of rice TFs having WRKY and zinc finger domains, expressed	1.6401
27.3.32	RNA.regulation of transcription.WRKY domain transcription factor family	os.29979.1.s1_at	OsWRKY10 - Superfamily of rice TFs having WRKY and zinc finger domains, expressed	-1.5589
27.3.34	RNA.regulation of transcription.Orphan family	os.11300.1.s1_at	angustifolia, putative, expressed	1.1908
27.3.35	RNA.regulation of transcription.bZIP transcription factor family	osaffx.12566.1.s1_at	G-box-binding factor 1, putative, expressed	1.167
27.3.36	RNA.regulation of transcription.Argonaute	os.40026.1.s1_at	argonaute-like protein, putative, expressed	4.4699
27.3.36	RNA.regulation of transcription.Argonaute	osaffx.25355.1.s1_at	argonaute-like protein, putative, expressed	1.1648
27.3.37	RNA.regulation of transcription.AS2,Lateral Organ Boundaries Gene Family	os.53245.1.s1_at	LOB domain protein 12, putative, expressed	1.1382
27.3.40	RNA.regulation of transcription.Aux/IAA family	os.7355.1.s1_at	OsIAA7 - Auxin-responsive Aux/IAA gene family member, expressed	1.6726
27.3.41	RNA.regulation of transcription.B3 transcription factor family	osaffx.2315.1.s1_at	B3 DNA binding domain containing protein, expressed	1.0242
27.3.41	RNA.regulation of transcription.B3 transcription factor family	osaffx.11575.1.s1_at	B3 DNA binding domain containing protein, expressed	1.469
27.3.41	RNA.regulation of transcription.B3 transcription factor family	os.51715.1.s1_at	B3 DNA binding domain containing protein, expressed	1.1058
27.3.46	RNA.regulation of transcription.DNA methyltransferases	os.57401.1.s1_at	expressed protein	1.0129
27.3.47	RNA.regulation of transcription.ELF3	os.38249.1.s1_at	early flowering 3, putative, expressed	-1.1963
27.3.50	RNA.regulation of transcription.General Transcription	os.49748.1.s1_at	(loc_os02g47280):12002.m33827 protein growth-regulating factor, putative, expressed	1.5169
27.3.50	RNA.regulation of transcription.General Transcription	os.47323.1.s1_at	growth-regulating factor, putative, expressed	1.1864
27.3.50	RNA.regulation of transcription.General Transcription	os.2347.1.s1_a_at	protein atGRF5, putative, expressed	1.7432
27.3.50	RNA.regulation of transcription.General Transcription	os.47323.1.s1_x_at	growth-regulating factor, putative, expressed	1.1683
27.3.55	RNA.regulation of transcription.HDA	os.8519.1.s1_a_at	histone deacetylase 2b, putative, expressed	1.3552
27.3.60	RNA.regulation of transcription.NIN-like bZIP-related family	osaffx.30176.1.s1_at	NIN-like protein 1, putative, expressed	1.455
27.3.62	RNA.regulation of transcription.Nucleosome/chromatin assembly factor group	os.24275.1.s2_at	DDT domain containing protein, expressed	1.116
27.3.62	RNA.regulation of transcription.Nucleosome/chromatin assembly factor group	os.5767.1.s1_at	HMG1/2-like protein, putative, expressed	1.1773
27.3.62	RNA.regulation of transcription.Nucleosome/chromatin assembly factor group	os.54219.1.s1_at	structure-specific recognition protein 1, putative, expressed	1.1647
27.3.63	RNA.regulation of transcription.PHD finger transcription factor	osaffx.14156.1.s1_at	PHD-finger family protein, expressed	1.4356
27.3.67	RNA.regulation of transcription.putative transcription regulator	os.54303.1.s1_at	ATBRCA1, putative, expressed	1.1591
27.3.67	RNA.regulation of transcription.putative transcription regulator	os.3376.1.s1_at	proliferating cell nuclear antigen, putative, expressed	1.0462
27.3.67	RNA.regulation of transcription.putative transcription regulator	osaffx.12759.1.s1_s_at	TATA-binding protein-associated factor 2N, putative, expressed	1.9303
27.3.67	RNA.regulation of transcription.putative transcription regulator	os.28617.1.s1_at	protein remorin, putative, expressed	1.2126
27.3.67	RNA.regulation of transcription.putative transcription regulator	os.37689.1.s1_at	transcription factor X1-like protein, putative, expressed	1.2544
27.3.67	RNA.regulation of transcription.putative transcription regulator	os.1378.1.s1_at	proliferation-associated protein 2G4, putative, expressed	1.2558
27.3.67	RNA.regulation of transcription.putative transcription regulator	os.18512.1.s1_at	TATA-binding protein-associated factor 2N, putative, expressed	1.6119
27.3.67	RNA.regulation of transcription.putative transcription regulator	os.51712.1.s1_at	membrane-associated salt-inducible protein like, putative, expressed	1.6138
27.3.99	RNA.regulation of transcription.unclassified	os.50019.1.s1_at	expressed protein	2.4848
27.3.99	RNA.regulation of transcription.unclassified	os.31679.1.s1_at	mTERF family protein, expressed	1.8854
27.3.99	RNA.regulation of transcription.unclassified	os.28617.1.s1_at	remorin, putative, expressed	1.2126
27.3.99	RNA.regulation of transcription.unclassified	os.54339.1.s1_at	binding protein, putative, expressed	1.005
27.3.99	RNA.regulation of transcription.unclassified	os.49663.1.s1_at	DNA binding protein, putative, expressed	1.0327
27.3.99	RNA.regulation of transcription.unclassified	osaffx.31616.1.s1_at	expressed protein	1.3256
27.3.99	RNA.regulation of transcription.unclassified	os.9382.1.s1_at	aspartic proteinase nepenthesin-2 precursor, putative, expressed	-1.8197
27.3.99	RNA.regulation of transcription.unclassified	os.22569.1.s1_at	expressed protein	1.2151
27.3.99	RNA.regulation of transcription.unclassified	os.54139.1.s1_at	metal ion binding protein, putative, expressed	1.0821
27.3.99	RNA.regulation of transcription.unclassified	os.27898.1.a1_at	remorin, C-terminal region family protein, expressed	1.1316
27.3.99	RNA.regulation of transcription.unclassified	os.49664.1.s1_at	nucleic acid binding protein, putative, expressed	1.4522
27.3.99	RNA.regulation of transcription.unclassified	os.51017.1.s1_at	aspartic proteinase nepenthesin-2 precursor, putative, expressed	1.0936
27.3.99	RNA.regulation of transcription.unclassified	os.13623.1.s1_at	aspartic proteinase nepenthesin-2 precursor, putative, expressed	1.262
27.3.99	RNA.regulation of transcription.unclassified	os.50217.1.s1_at	nucleic acid binding protein, putative, expressed	1.0593
27.3.99	RNA.regulation of transcription.unclassified	os.33291.1.s1_a_at	expressed protein	3.2774
27.4	RNA.RNA binding	os.2493.1.s2_at	heterogeneous nuclear ribonucleoprotein 27C, putative, expressed	-1.0986
27.4	RNA.RNA binding	os.56892.1.s1_x_at	RNA-binding protein, putative, expressed	1.616
27.4	RNA.RNA binding	os.53405.1.s1_at	RNA recognition motif family protein, expressed	1.3457
27.4	RNA.RNA binding	os.56892.1.s1_at	nucleic acid binding protein, putative, expressed	2.3741
27.4	RNA.RNA binding	os.24190.1.a1_at	RNA binding protein, putative	1.4379
27.4	RNA.RNA binding	osaffx.31339.1.s1_s_at	h/ACA ribonucleoprotein complex subunit 1-like protein 1, putative, expressed	1.4048
27.4	RNA.RNA binding	os.5313.1.s1_at	protein gar2, putative, expressed	1.017
27.4	RNA.RNA binding	os.15252.1.s1_a_at	glycine-rich RNA-binding protein 7, putative, expressed	-1.055

[truncated: 2 more sheets: 12. Redox , 13. Development]
